# Supplementary material for: The transcriptional landscape of a rewritten bacterial genome reveals control elements and genome design principles
Source: Nat Commun. 2021 May 24;12:3053. doi: 10.1038/s41467-021-23362-y (PMC8144410; doi:10.1038/s41467-021-23362-y)
Supplement: Supplementary file 4 — Supplementary Data 1 [file 41467_2021_23362_MOESM4_ESM.xlsx]

## Sheet: Sheet_1A
Sheet_1A
Strains that have not been pooled prior to RNA-Seq.
STRAIN				SAMPLE		ANALYSIS						pMR10				housekeeper
COLLECTION NO.	STRAIN	CONTENT		METHOD		RUN NO.		total CCNA	total synthetic	percentage of total CCNA		resistance	total	percentage of total CCNA		CCNA_00691	percentage of total CCNA
3442	delrecA	unknown		MICROBExpress		I		5414020	98761	1.82417		12697	5687417	0.234521		288	0.00531952
3444	delrecA	9 ,10		MICROBExpress		I		7133695	474224	6.64766		6333	7782828	0.0887759		292	0.00409325
3444	delrecA	9 ,10		SDRNA		II		19044714	640222	3.36168		12564	19987616	0.0659711		972	0.00510378
4257	delrecA	29, 30		SDRNA		III		12553881	509037	4.05482		16722	13428252	0.133202		682	0.00543258
3181	WT	"pMR10"		SDRNA		III		14286982	27222	0.190537		28624	14610739	0.20035		690	0.00482957
4221	delrecA	pMR10(Y_ETH)		SDRNA		IV		14539050	2937	0.0202008		36791		0.25305
4200	delrecA	8, 9		SDRNA		IV		19826456	475650	2.39907		14686	20628404	0.0740727		1179	0.0059466
								15149934	338510	2.2344		9509		0.062766
4165	delrecA	33, 34		SDRNA		IV		24695286	1486360	6.0188		13379		0.0541763		1032	0.00417894

## Sheet: Sheet_1B
Sheet_1B
Strains that have been pooled prior to RNA-Seq.
SAMPLE			GATC				ANALYSIS						pMR10				housekeeper			recA
NO.	STRAIN		GATC PROJECT NO.	GATC "ANALYSIS FINISHED"	SAMPLE NAME		RUN NO.		total CCNA	total synthetic	percentage of total mapped		resistance	total	percentage of total		CCNA_00691	percentage of total CCNA		CCNA_1141
S1	WT		NG-18805	2018-12-12	WG_S1		V		58534607	581171	0.983106		94089	60630538	0.155184		2369	0.00404718		31258
S2	WT		NG-18805	2018-12-12	WG_S2		V		45899763	2128536	4.43184		88422	50043202	0.176691		2206	0.00480613		18674
S3	WT		NG-18805	2018-12-12	WG_S3		V		52636606	1306521	2.42203		93545	52636606	0.177719		2431	0.00461846		47495
S4	delrecA		NG-18805	2018-12-12	WG_S4		V		42740484	2893200	6.34005		86022	47522599	0.181013		1870	0.00437524		108
S5	delrecA		NG-18805	2018-12-12	WG_S5		V		43722716	3671617	7.74695		93823	49728876	0.188669		1389	0.00317684		204
S6	delrecA		NG-18805	2018-12-12	WG_S6		V		41023280	3009897	6.83552		109036	46355930	0.235215		2004	0.00488503		193

## Sheet: Sheet_2A
Sheet_2A
Normalization of counts derived from strains that have not been pooled prior to RNA-Seq.
A linear curve was fit from datapoints of RK2 and pRK404 (Marczynski et al., 1990), SI_Dataset_1_Table_S2C.
The equation was used to derive the plasmid copy number (PCN) of pMR10Y_ETH at 10.814 kb.
Per sample, all reads that map to KmR are set to the control sample C.crescentus NA1000 pMR10, ie. I correct for the read count and assume read count and resistance reads scale linearly.
I then calculate which PCN corresponds to that amount of reads. Here, I assume a linear fit.
STRAIN								pMR10				house					size
COLLECTION NO.	STRAIN	CONTENT		total CCNA	total synthetic	percentage of total CCNA		resistance	total	percentage of total CCNA		CCNA_00691	percentage of total CCNA		correction_factor		pMR10	segment(pair)	total	corrected resistance		total	PCN				SAMPLE NAME	corrected resistance	PCN
3442	delrecA	unknown		5414020	98761	1.82417		12697	5687417	0.234521		288	0.00531952		NA		10.689	0	10.689	23.4521		10.814	6.20342		y=-0.1017x+7.3032		3442__enriched	33505.9	7.26143
3444	delrecA	9 ,10		7133695	474224	6.64766		6333	7782828	0.0887759		292	0.00409325		2.3		10.689	41.37	52.059	8.87759		52.185	1.99599				3444__enriched	12683.4	2.74876
3444	delrecA	9 ,10		19044714	640222	3.36168		12564	19987616	0.0659711		972	0.00510378		1.8		10.689	41.37	52.059	6.59711		52.185	1.99599				3444_E	9425.27	2.04265
4257	delrecA	29, 30		12553881	509037	4.05482		16722	13428252	0.133202		682	0.00543258		4.7		10.689	38.062	48.751	13.3202		48.756	2.34471				3938_E	19030.5	4.12431
3181	WT	"pMR10"		14286982	27222	0.190537		28624	14610739	0.20035		690	0.00482957				10.689	0	10.689			10.814	6.20342				3181_E	28624	6.20342
4221	delrecA	pMR10(Y_ETH)		14539050	2937	0.0202008		36791		0.25305		858	0.00590135		NA		10.814	0	10.814	25.305		10.814	6.20342				BC4221_a_I	36153.1	7.83514
				7568862	2506	0.0331093		10561		0.139532		432	0.0057076		NA		10.814	0	10.814			10.814	6.20342				BC4221_a_II	19934.9	4.32032	.fastq.gz incomplete
				24176169	5179	0.0214219		55306		0.228762		1404	0.00580737		NA		10.814	0	10.814	22.8762							BC4221_a_II
4200	delrecA	8, 9		19826456	475650	2.39907		14686	20628404	0.0740727		1179	0.0059466		1		10.689	40.318	51.007	7.40727		51.131	2.10318				BC4200_c_I	10582.8	2.2935
				15149934	338510	2.2344		9509		0.062766		792	0.00522775														BC4200_c_II	8967.36	1.94341
4165	delrecA	33, 34		24695286	1486360	6.0188		13379		0.0541763		1032	0.00417894		3		10.689	43.026	53.715	5.41763		53.84	1.82767				BC4165_H	7740.16	1.67745
																						60	1.2
																						10.6	6.225

## Sheet: Sheet_2B
Sheet_2B
Normalization of counts derived from strains that have been pooled prior to RNA-Seq.
For method "MARCZYNSKI", a linear curve was fit from datapoints of RK2 and pRK404 (Marczynski et al., 1990), SI_Dataset_1_Table_S2C.
The equation was used to derive the plasmid copy number (PCN) of pMR10Y_ETH at 10.814 kb.
Per sample, all reads that map to KmR are set to the control sample C.crescentus NA1000 pMR10, ie. I correct for the read count and assume read count and resistance reads scale linearly.
I then calculate which PCN corresponds to that amount of reads. Here, I assume a linear fit.
For method "SKYLINE", I force the read counts of a synthetic and natural segment on top of each other and retrieve a factor that the synthetic counts should be corrected with to be able to do this.
Segments that contain a documented deletion (6, 12, 14, 19, 21, 22, 38) have been excluded from the analysis of read count per gene (RCPG).
The remainder of segments is corrected with "MARCZYNSKI".
	SAMPLE											pMR10						size				"MARCZYNSKI"				"SKYLINE"
	NO.	STRAIN	SEGMENT		START	END		total CCNA	total synthetic	percentage of total mapped		resistance	total	percentage of total		correction_factor		pMR10	segment(pair)	total		PCN		PCN_Av		correction_calculated		OD	ml	pool	number of cells in pool	number of cells in pool expected	factor	correction
	S1	WT	6		100946	122064		58534607	581171	0.983106		94089	60630538	0.160741				10814	21118	31932		4.05572		4.0048		0.1		0.361	2	1	577600000	599600000	0.963309	6.03669
			6		100946	122064												10814	21118	31932		4.05572				0.1		0.278	2	1	4.448e+08	1001600000	0.741828	6.25817
			14		266762	288129												10814	21367	32181		4.03039				0.9		0.616	2	2	985600000		0.984026	6.01597
			16		309856	332605												10814	22749	33563		3.88984				0.3		0.56	2	1	8.96e+08		1.49433	5.50567
			21		391315	413535												10814	22220	33034		3.94364				0.1		0.636	2	2	1017600000		1.01597	5.98403
			22		413414	434554												10814	21140	31954		4.05348				0.2		0.3	2	1	480000000		0.800534	6.19947
	S2	WT	4		60450	80089		45899763	2128536	4.43184		88422	50043202	0.192642				10814	19639	30453		4.20613		4.11862		10.5		0.16	3	1	384000000	414480000	0.926462	6.07354
			4		60450	80089												10814	19639	30453		4.20613				10.5		0.535	1.5	1	642000000	1190400000	1.54893	5.45107
			11		202617	223202												10689	20585	31274		4.12263				2.8		0.103	3	1	247200000		0.59641	6.40359
			18		351626	374062												10814	22436	33250		3.92168				5.1		0.121	3	1	290400000		0.700637	6.29936
			24		456084	476452												10814	20368	31182		4.13199				4.6		0.424	1.5	1	508800000		1.22756	5.77244
			25		476331	496786												10814	20455	31269		4.12314				0.1		0.496	3	2	1190400000		1	6
	S3	WT	7		121943	142404		49694811	1306521	2.56174		93545	52636606	0.188239				10689	20461	31150		4.13525		4.12292		2		0.598	1.5	1	717600000	639600000	1.12195	5.87805
			14		266762	288129												10814	21367	32181		4.03039				0.6		0.366	2	3	585600000	748800000	0.720472	6.27953
			19		373942	391434												10814	17492	28306		4.42448				0.6		0.468	2	2	748800000	812800000	1	6
			21		391315	413535												10814	22220	33034		3.94364				0.1		0.65	2	3	1040000000	468800000	1.27953	5.72047
			25		476331	496786												10814	20455	31269		4.12314				0.1		0.293	2	4	468800000		1	6
			35		681525	702398												10814	20873	31687		4.08063				1.3		0.234	3	1	561600000		0.878049	6.12195
	S4	delrecA	12		223082	245967		42740484	2893200	6.34005		86022	47522599	0.201266				10814	22885	33699		3.87601		4.00351		0.8		0.294	2	2	470400000	5.62933e+08	0.844828	6.15517
			17		332486	351749												10814	19263	30077		4.24437				6		0.255	2.5	1	510000000	556800000	0.905969	6.09403
			28		539465	559225												10814	19760	30574		4.19382				11.3		0.478	2	1	764800000		1.3586	5.6414
			32		617051	638739												10814	21688	32502		3.99775				3		0.285	2	2	4.56e+08		0.818966	6.18103
			34		659067	681646												10814	22579	33393		3.90713				7		0.465	2	2	744000000		1.33621	5.66379
			37		725031	748644												10814	23613	34427		3.80197				2		0.207	2.5	1	414000000		0.735433	6.26457
	S5	delrecA	1		0	22276		43722716	3671617	7.74695		93823	49728876	0.214586				10814	22276	33090		3.93795		3.98214		3.7		0.176	2	1	281600000	242400000	1.16172	5.83828
			3		41266	60572												10814	19306	30120		4.24				4.4		0.129	2	1	206400000		0.851485	6.14851
			5		79966	101065												10814	21099	31913		4.05765				2.4		0.09	3	1	216000000		0.891089	6.10891
			26		496667	518097												10814	21430	32244		4.02399				7.6		0.145	2	1	2.32e+08		0.957096	6.0429
			27		517978	539588												10814	21610	32424		4.00568				3.6		0.118	2	1	188800000		0.778878	6.22112
			38		748523	773851												10814	25328	36142		3.62756				2.1		0.206	2	1	329600000		1.35974	5.64026
	S6	delrecA	2		22156	41386		41023280	3009897	6.83552		109036	46355930	0.265791				10814	19230	30044		4.24773		4.05068		9.1		0.608	2	1	972800000	774720000	1.25568	5.74432
			13		245848	266880												10814	21032	31846		4.06446				11.9		0.64	2	1	1024000000	4.352e+08	1.32177	5.67823
			15		288009	309977												10814	21968	32782		3.96927				19.8		0.272	2	2	4.352e+08		1	6
			23		434431	456204												10814	21773	32587		3.9891				3.9		0.451	2	1	721600000		0.931433	6.06857
			31 / 22		597046	617173												10814	20127	30941		4.1565				1.3		0.348	2	1	556800000		0.718711	6.28129
			36		702277	725152												10814	22875	33689		3.87703				5.1		0.374	2	1	598400000		0.772408	6.22759
	S7		6		100946	122064		40298503	664010	1.62102		31379	41700132	0.0778664				10814	21118	31932		4.05572				0.1		0.488	2	1	780800000	532400000	1.46657	3.53343
			16		309856	332605												10814	22749	33563		3.88984				10.1		0.142	2.5	1	2.84e+08	794400000	0.533434	4.46657
			21		391315	413535												10814	22220	33034		3.94364				0.5		0.618	2	2	988800000		1.24471	3.75529
			31		597046	617173												10689	20127	30816		4.16921				0.6		0.3	2.5	2	600000000		0.755287	4.24471
Remarks																						The PCN is based on y=-0.1017x+7.3032, based on numbers in Marczynski et al., 1989.				Note that segments that are present in duplicate in a sample are now taken at single presence. Note that correction_calculated of WG_S6 22 is based on values of 22, whereas values should be taken for 31.		additional sample 25 added to S2 at OD 0.058			Based on OD600 1.0 = 8 x 10^8 cells/ml.

## Sheet: Sheet_2C
Sheet_2C
Source		Plasmid	Population	Copy number per genome	Copy number genome		PCN/C (lower)	PCN/C	PCN/C (upper)
Marczynski et al.	1989	pRK404	stalked	6.3			6.048	8.757	11.466
		pRK404	swarmer	6.15			5.904	8.5485	11.193
		RK2	stalked	1.2			1.152	1.668	2.184
		RK2	swarmer	1.2			1.152	1.668	2.184
Wegrzyn et al.	2013	NA	non-synchronized		1.39±0.43
