# Supplementary material for: The transcriptional landscape of a rewritten bacterial genome reveals control elements and genome design principles
Source: Nat Commun. 2021 May 24;12:3053. doi: 10.1038/s41467-021-23362-y (PMC8144410; doi:10.1038/s41467-021-23362-y)
Supplement: Supplementary file 5 — Supplementary Data 2 [file 41467_2021_23362_MOESM5_ESM.xlsx]

## Sheet: Description
Supplementary_Data_2 contains the following sheets:
Sheet_1: Measured genes
Column:	Description:
Part	Synthetic DNA part on which gene is contained
Locus tag	Unique gene ID number for C.ETH-2.0
Annotation	Functional annotation according to C.ETH-2.0
Allele	Allele names
Length	CDS or RNA-transcript size in base pair
Fraction recoded	Fraction of the gene that has been recoded as compared to the natural counterpart
Essentiality	Gene essentiality classification into essential, semi-essential and non-essential genes
Functionality	Classification of genes into the categories functional and faulty according to fault diagnosis by transposon sequencing
Sheet_2: Measured genes included in the fold change analysis
Column:	Description:
Part	Synthetic DNA part on which gene is contained
Locus tag	Unique gene ID number for C.ETH-2.0
Annotation	Functional annotation according to C.ETH-2.0
Allele	Allele names
Length	CDS or RNA-transcript size in base pair
Fraction recoded	Fraction of the gene that has been recoded as compared to the natural counterpart
Essentiality	Gene essentiality classification into essential, semi-essential and non-essential genes
Functionality	Classification of genes into the categories functional and faulty according to fault diagnosis by transposon sequencing
Natural RCPG	Raw read count per gene for the natural locus tag
Synthetic RCPG	Raw read count per gene for the synthetic locus tag
Corrected natural RCPG	Read count, pool correction applied
Corrected synthetic RCPG	Read count corrected for plasmid copy number
LOG2FC	Log2 fold change of the synthetic gene compared to the natural gene
Sheet_3: The ommission of gene regulatory elements
Column:	Description:
Part	Synthetic DNA part on which gene is contained
Organization	Organization of the gene in the genome
Categorization	Flag indicating category based on which the difference in LOG2 FC arises
200 bp	Flag indicating where the TSS is located
2000 bp	Flag indicating where the TSS is located
Locus tag	Unique gene ID number for C.ETH-2.0
Product	Functional annotation according to C.ETH-2.0
LOG2 FC	Log2 fold change of the synthetic gene compared to the natural gene
Remeasured	Remarks concerning how the gene was repaired
Repaired	Flag indicating if RNA-Seq measurements show the gene to be repaired
Sheet_4: Insulation
Column:	Description:
Part	Synthetic DNA part on which gene is contained
Locus tag	Unique gene ID number for C.ETH-2.0
Annotation	Functional annotation according to C.ETH-2.0
Allele	Allele names
Length	CDS or RNA-transcript size in base pair
Fraction recoded	Fraction of the gene that has been recoded as compared to the natural counterpart
Essentiality	Gene essentiality classification into essential, semi-essential and non-essential genes
Functionality	Classification of genes into the categories functional and faulty according to fault diagnosis by transposon sequencing
Abberation	Genome where abberant insulation occurs
End	End at which abberant insulation is observed to be present
Altered context	Flag indicating if gene displaying abberant insulation has been placed in a different context
Coupling	Flag indicating if gene displaying abberant insulation appear to be coupled in the natural situation
region recoded	Flag indicating if the upstream region of genes for which the genetic context has not been altered and that are not coupled has been recoded
Reported terminator	Flag indicating if the upstream gene comes with an annotated terminator
Termination absent for	Locus tag of the upstream gene that is not terminated
Termination analysis	Analysis of if and where termination elements are present in the native genome based on WebGeSTer DB
Sheet_5: Label Table
Column:	Description:
Part	Synthetic DNA part on which gene is contained
Locus tag	Unique gene ID number for C.ETH-2.0
Annotation	Functional annotation according to C.ETH-2.0
Fraction recoded	Fraction of the gene that has been recoded as compared to the natural counterpart
Essentiality	Gene essentiality classification into essential, semi-essential and non-essential genes
Functionality	Classification of genes into the categories functional and faulty according to fault diagnosis by transposon sequencing
Label	Label indicating if gene shows the same or a different coverage shape
Sublabel	Sublabel indicating if gene shows the same coverage shape, shows a different insulation (ins) or shows a different coding region (in_gene)
Sheet_6: Plasmid-segment boundaries
Column:	Description:
Part	Synthetic DNA part on which gene is contained
First 5' gene, sense orientation	First gene encountered in the sense orientation downstream of the plasmid-segment boundary
Last 3' gene, antisense orientation	Last gene encountered in the antisense orientation upstream of the segment-plasmid boundary
Distance from boundary (bp)	Distance in bp from the boundary of the segment with the plasmid
LOG2FC	Log2 fold change of the synthetic gene compared to the natural gene
Observation	Observation in relation to regulatory features and LOG2FC based on coverage shape analysis
Remark (Gene)	Remarks concerning the gene
Remark (Segment)	Remarks concerning the segment
Sheet_7: mRNA stability
Column:	Description:
Locus tag	Unique gene ID number for C.ETH-2.0
Gene product	Functional annotation according to C.ETH-2.0
Effect	Genome in which the RNA instability is observed
Strength	Relative strength of the instability
Position minimum	Location at which the RCPB reaches its minimum
Sequence	Nucleotide sequence at the location of the minimum
Codon sequence	Codon sequence at the location of the minimum
rRNA	Flag indicating similarity to ribosomal RNA
Free energy (kcal/mol)	Secondary structure stability of the 60 bp nucleotide sequence
Free energy counterpart (kcal/mol)	Secondary structure stability of the 60 bp nucleotide sequence of the counterpart
RNase III	Flag indicating RNase III cleavage potential
Shine Dalgarno-like	Flag indicating similarity to the Shine Dalgarno motif
Hypothesis	Hypothesis as to why the instability may arise
Remark	Remarks concerning the hypothesis
Sheet_8A: Emergent transcription start sites
Column:	Description:
Annotation	Presence of emergent TSS in sense or antisense orientation
Base position	Position of TSS in C.ETH-2.0
Read count	Raw read count per base as derived by RNA-Seq
Maximum read count	Raw maximum read count per base as derived by RNA-Seq
Strand	Strand
Strength	Increase in RCPB
Native sequence	Native sequence
Rewritten sequence	Rewritten sequence at the TSS
Sheet_8B-D: Sigma factor binding motifs in the nucleotide sequence upstream of emergent transcription start sites
Column:	Description:
Annotation	Presence of emergent TSS in sense or antisense orientation
Position	Position of TSS in C.ETH-2.0
Read count	Raw read count per base as derived by RNA-Seq
Maximum read count	Raw maximum read count per base as derived by RNA-Seq
Native sequence	Native sequence
Rewritten sequence	Rewritten sequence at the TSS
Strand	Strand
Strength	Increase in RCPB
Start -NN box	Reported start of the -NN box motif (FIMO)
Stop -NN box	Reported stop of the -NN box motif (FIMO)
Score -NN box	Reported score of the -NN box motif (FIMO)
p-value -NN box	Reported p-value of the -NN box motif (FIMO)
q-value -NN box	Reported q-value of the -NN box motif (FIMO)
Motif -NN box	Reported nucleotide sequence of the -NN box motif (FIMO)

## Sheet: Sheet_1
Part	Locus tag	Annotation	Allele	Length	Fraction recoded	Essentiality	Functionality
6	CCNA_00380	conserved hypothetical cytosolic protein		540	0.64	essential	functional
6	CCNA_00382	adenine-specific methyltransferase ccrM	ccrM	1077	0.54	essential	functional
6	CCNA_00390	ADP-heptose--LPS heptosyltransferase		1215	0.61	semi-essential	functional
6	CCNA_00496	threonyl-tRNA synthetase		1968	0.61	essential	functional
6	CCNA_00500	hydroxymethylglutaryl-CoA lyase		900	0.65	essential	functional
6	CCNA_00501	glucosyltransferase		1680	0.63	essential	functional
6	CCNA_00502	glycosyl transferase family protein		738	0.62	essential	functional
14	CCNA_01438	heme O monooxygenase		1032	0.6
14	CCNA_01440	LSU ribosomal protein L13P		474	0.61	essential	functional
14	CCNA_01441	SSU ribosomal protein S9P		474	0.55	essential	functional
14	CCNA_01448	fructose-1,6-bisphosphatase, class II		954	0.58
14	CCNA_01450	single-stranded-DNA-specific exonuclease recJ	recJ	1821	0.61	essential	functional
14	CCNA_01453	electron transport complex I subunit, NADH-ubiquinone oxidoreductase		306	0.54
14	CCNA_01496	2-dehydro-3-deoxyphosphooctonate aldolase		864	0.64	essential	functional
14	CCNA_01497	ADP-L-glycero-D-manno-heptose-6-epimerase		1002	0.59
14	CCNA_01547	methionyl-tRNA synthetase		1710	0.59
14	CCNA_01552	polar localization protein TipN	tipN	2649	0.66	essential	functional
14	CCNA_01560	phosphoenolpyruvate carboxylase		2730	0.65
21	CCNA_01982	glutamyl-tRNA synthetase		1413	0.58	essential	faulty
4	CCNA_00252	multimodular transpeptidase-transglycosylase PbpX		1962	0.57
4	CCNA_00261	ribonucleoside-diphosphate reductase beta chain		1044	0.51
4	CCNA_00265	AMP nucleosidase		1455	0.61
4	CCNA_00268	DNA polymerase III subunit gamma/tau		1827	0.64
4	CCNA_00273	peptide deformylase		522	0.53
4	CCNA_00277	succinyl-diaminopimelate desuccinylase		1161	0.63
4	CCNA_00283	2,3,4,5-tetrahydropyridine-2-carboxylate N-succinyltransferase		861	0.58
4	CCNA_00295	phosphate transport system protein phoU		693	0.6
4	CCNA_00303	tetraacyldisaccharide-1-P 4'-kinase		1008	0.67
4	CCNA_00304	3-deoxy-D-manno-octulosonic-acid transferase		1278	0.67
4	CCNA_00306	lysophospholipid acyltransferase		714	0.63
4	CCNA_00307	phospholipid-lipopolysaccharide ABC transporter		1824	0.66
4	CCNA_00308	protein tyrosine phosphatase CtpA	ctpA	666	0.5	essential	functional
4	CCNA_00309	hypothetical protein		234	0.5	essential	functional
4	CCNA_00317	GTP-binding protein CgtA	cgtA	1065	0.58	essential	functional
4	CCNA_00320	LSU ribosomal protein L27P		270	0.6	essential	faulty
4	CCNA_00321	LSU ribosomal protein L21P		516	0.59	essential	functional
11	CCNA_01116	histidine protein kinase DivJ	divJ	1758	0.39	essential	faulty
11	CCNA_01118	hypothetical protein		330	0.35	essential	functional
11	CCNA_01132	sensory transduction histidine kinase/receiver protein CckA	cckA	2076	0.38	essential	functional
11	CCNA_01210	nucleotidyltransferase family protein		762	0.32	essential	faulty
11	CCNA_01211	MobA-like NTP transferase domain protein		876	0.32	essential	functional
11	CCNA_01212	dATP pyrophosphohydrolase		1155	0.3
11	CCNA_01213	YjgP/YjgQ family membrane permease		1062	0.38	essential	functional
11	CCNA_01214	YjgP/YjgQ family membrane permease		1221	0.35	essential	functional
11	CCNA_01215	histidine triad (HIT) hydrolase		438	0.38
11	CCNA_01217	phosphatidylglycerophosphate synthase		1128	0.32
11	CCNA_01218	sphingosine kinase/diacylglycerol kinase-related protein		993	0.34	semi-essential	functional
11	CCNA_01219	putative cytosolic protein		882	0.33	essential	functional
11	CCNA_01220	7-keto-8-aminopelargonate synthetase		1215	0.3
11	CCNA_01221	acyl carrier protein		261	0.3
11	CCNA_01222	NADH-ubiquinone oxidoreductase		954	0.34	semi-essential	faulty
11	CCNA_01223	acyl-CoA synthetase		1719	0.36
11	CCNA_01224	O-antigen membrane transport protein		1332	0.34	essential	functional
18	CCNA_01791	CTP synthase		1653	0.58	essential	functional
18	CCNA_01792	LSU ribosomal protein L32P		183	0.48	essential	faulty
18	CCNA_01793	aspartate protease		999	0.62
18	CCNA_01795	phosphopyruvate hydratase		1281	0.55	essential	functional
18	CCNA_01797	FtsB-related septum formation initiator	ftsB	303	0.54	essential	functional
18	CCNA_01799	pyruvate dehydrogenase E1 component alpha subunit		1032	0.56	essential	faulty
18	CCNA_01800	pyruvate dehydrogenase E1 component beta subunit		1353	0.59	essential	faulty
18	CCNA_01803	pyruvate dehydrogenase complex, dihydrolipoamide acetyltransferase component		1287	0.64	essential	faulty
18	CCNA_01809	lipoic acid synthetase		978	0.6	essential	functional
18	CCNA_01812	2-C-methyl-D-erythritol 4-phosphate cytidylyltransferase/2-C-methyl-D-erythritol 2,4-cyclodiphosphate synthase		1149	0.64	semi-essential	functional
18	CCNA_01819	RNA-binding protein, Hfq family		249	0.45
18	CCNA_01864	TetR-family transcriptional regulator		624	0.5	essential	functional
18	CCNA_01899	DNA polymerase III, delta' subunit		1011	0.64	essential	functional
18	CCNA_01900	thymidylate kinase		627	0.64	essential	functional
18	CCNA_01921	Sdh5 family flavination protein		294	0.49	essential	functional
18	CCNA_01935	FeS assembly SUF system protein		357	0.62
18	CCNA_01936	cysteine desulfurase/selenocysteine lyase		1227	0.58	essential	functional
18	CCNA_01937	FeS assembly protein SufD	sufD	1029	0.65	semi-essential	faulty
18	CCNA_01938	ATP-dependent transporter SufC	sufC	750	0.6	essential	functional
18	CCNA_01939	ADP-ribosylglycohydrolase		390	0.44
18	CCNA_01940	ABC transporter-associated protein SufB	sufB	1470	0.54	essential	functional
18	CCNA_R0151	small non-coding RNA		86	0.59
18	CCNA_01941	cysteine desulfhydrase/Selenocysteine lyase		1140	0.66	essential	functional
18	CCNA_01942	Rrf2 family protein		477	0.53
24	CCNA_02085	anhydromuramoyl-peptide exo-beta-N-acetylglucosaminidase		1038	0.6
24	CCNA_02086	cell division protein FtsN	ftsN	801	0.72	essential	functional
24	CCNA_02094	MviM-like NAD-dependent oxidoreductase		918	0.63	semi-essential	functional
24	CCNA_02097	periplasmic glucan glucosyltransferase		1992	0.58	essential	functional
24	CCNA_02127	oxacillin resistance-associated protein fmtC		1662	0.59	semi-essential	functional
24	CCNA_02130	pyruvate kinase		1431	0.67
24	CCNA_02149	1-deoxy-D-xylulose 5-phosphate synthase	dxs	1923	0.61	essential	functional
24	CCNA_02150	dimethylallyltransferase/geranyltranstransferase		885	0.62	semi-essential	functional
24	CCNA_02151	exodeoxyribonuclease VII small subunit		255	0.6	semi-essential	functional
24	CCNA_02171	nucleoside permease nupC		1281	0.6
24	CCNA_02177	hypothetical protein		255	0.61
24	CCNA_02180	iron-sulfur cluster assembly/repair protein ApbC		1101	0.65
24	CCNA_02183	tRNA delta(2)-isopentenylpyrophosphate transferase	miaA	891	0.66	semi-essential	functional
24	CCNA_02194	fumarate hydratase		1392	0.59	essential	functional
24	CCNA_02197	hypothetical protein		591	0.62
7	CCNA_00517	peptidyl-tRNA hydrolase		618	0.21	essential	functional
7	CCNA_00518	LSU ribosomal protein L25P		594	0.16	semi-essential	functional
7	CCNA_00520	ribose-phosphate pyrophosphokinase		939	0.17	semi-essential	functional
7	CCNA_00524	conserved hypothetical cytosolic protein		1125	0.23	semi-essential	functional
7	CCNA_00525	prolipoprotein diacylglyceryl transferase		909	0.17	essential	functional
7	CCNA_00530	LSU ribosomal protein L10P		519	0.11	essential	functional
7	CCNA_00531	LSU ribosomal protein L12P (L7/L12)		384	0.16	essential	functional
7	CCNA_00536	DNA-directed RNA polymerase beta chain		4071	0.14	essential	functional
7	CCNA_00537	DNA-directed RNA polymerase beta' chain		4191	0.15	essential	functional
7	CCNA_R0109	small non-coding RNA		415	0.12
7	CCNA_00546	hypothetical protein		783	0.21	essential	functional
7	CCNA_00564	sensory transduction protein kinase CenK	cenK	1506	0.22	essential	functional
7	CCNA_00678	LSU ribosomal protein L11P		432	0.11	essential	functional
7	CCNA_00684	anti-sigma factor, ChrR-family	chrR	639	0.22	essential	functional
19	CCNA_01946	tyrosyl-tRNA synthetase		1326	0.57	essential	functional
19	CCNA_01950	peptide chain Release factor 2 (RF-2)		1116	0.58	essential	functional
19	CCNA_01952	N-acetylmuramoyl-L-alanine amidase		1188	0.61	essential	functional
19	CCNA_01954	ribonuclease E		2697	0.59
19	CCNA_01957	thiazole biosynthesis protein ThiG	thiG	810	0.65	essential	functional
19	CCNA_01958	ThiaminS ubiquitin-like sulfur carrier protein ThiS	thiS	201	0.52	essential	faulty
19	CCNA_01959	3-dehydroquinate dehydratase		441	0.62	essential	functional
19	CCNA_01960	acetyl-CoA carboxylase biotin carboxyl carrier protein subunit		513	0.65	essential	functional
19	CCNA_01961	biotin carboxylase		1347	0.59	essential	functional
19	CCNA_01968	pentapeptide repeats containing protein		870	0.63	essential	faulty
19	CCNA_01969	aspartyl-tRNA synthetase		1839	0.55	essential	faulty
19	CCNA_01970	triosephosphate isomerase		762	0.61	essential	functional
19	CCNA_01971	peptidyl-prolyl cis-trans isomerase		1965	0.63	essential	functional
25	CCNA_02204	ketol-acid reductoisomerase/2-dehydropantoate 2-reductase		1020	0.56	essential	functional
25	CCNA_02208	thymidylate synthase		840	0.57	essential	functional
25	CCNA_02210	dihydrofolate reductase		516	0.64	essential	functional
25	CCNA_02243	D-alanyl-D-alanine serine-type carboxypeptidase		1356	0.6	semi-essential	functional
25	CCNA_02299	cell division ATP-binding protein FtsE	ftsE	708	0.61	semi-essential	functional
25	CCNA_02300	cell division protein FtsX	ftsX	894	0.71	semi-essential	functional
25	CCNA_02302	1-acyl-sn-glycerol-3-phosphate acyltransferase		711	0.53	essential	functional
25	CCNA_02320	2'-deoxycytidine 5'-triphosphate deaminase		1026	0.6	essential	faulty
35	CCNA_03627b	ATP phosphoribosyltransferase regulatory subunit		1161	0.72
35	CCNA_03628b	histidyl-tRNA synthetase		1488	0.65
35	CCNA_03629b	DNA replication inhibitor toxin SocB		714	0.45
35	CCNA_03630b	antitoxin protein SocA		567	0.52
35	CCNA_R0084	23S ribosomal RNA		2793	0.01
35	CCNA_03639	ferredoxin, 2Fe-2s		321	0.54	essential	functional
35	CCNA_03640	phenylpropionate dioxygenase ferredoxin reductase subunit		1239	0.59	essential	functional
35	CCNA_03641	succinate dehydrogenase iron-sulfur protein		783	0.56	essential	functional
35	CCNA_03642	succinate dehydrogenase flavoprotein subunit		1788	0.55	essential	functional
35	CCNA_03643	succinate dehydrogenase membrane anchor subunit		456	0.51	essential	functional
35	CCNA_03644	succinate dehydrogenase cytochrome B-556 subunit	sdhC	408	0.6	essential	functional
35	CCNA_03648	YjeE family ATPase		447	0.74	semi-essential	functional
35	CCNA_03650	mannose-1-phosphate guanyltransferase		729	0.61	essential	faulty
35	CCNA_03651	ATP-dependent nuclease subunit B		2991	0.72	semi-essential	functional
12	CCNA_01252	soluble lytic murein transglycosylase		2100	0.61	semi-essential	functional
12	CCNA_01253	dihydrodipicolinate synthase	dapA	885	0.57	essential	functional
12	CCNA_01254	SsrA-binding protein	smpB	459	0.58	semi-essential	functional
12	CCNA_01275	bifunctional 5,10-methylene-tetrahydrofolate dehydrogenase/ 5,10-methylene-tetrahydrofolate cyclohydrolase		894	0.59	essential	functional
12	CCNA_01280	cell development regulator SpmY		1086	0.61	essential	faulty
12	CCNA_R0030	tRNA-Tyr		86	0.07	essential	functional
12	CCNA_01304	hypothetical protein		201	0.67
12	CCNA_01305	SSU ribosomal protein S10P		309	0.56
12	CCNA_01306	LSU ribosomal protein L3P		804	0.61
12	CCNA_01307	LSU ribosomal protein L1E-L4P		639	0.62
12	CCNA_01308	LSU ribosomal protein L23P		297	0.61
12	CCNA_01309	LSU ribosomal protein L2P		840	0.61
12	CCNA_01310	SSU ribosomal protein S19P		279	0.57
12	CCNA_01311	LSU ribosomal protein L22P		381	0.59
12	CCNA_01312	SSU ribosomal protein S3P		753	0.61
12	CCNA_01313	LSU ribosomal protein L16P		432	0.6
12	CCNA_01314	LSU ribosomal protein L29P		192	0.66
12	CCNA_01315	SSU ribosomal protein S17P		240	0.49
12	CCNA_01320	SSU ribosomal protein S8P		399	0.62
12	CCNA_01321	LSU ribosomal protein L6P		534	0.53
12	CCNA_01322	LSU ribosomal protein L18P		351	0.71
12	CCNA_01323	SSU ribosomal protein S5P		606	0.6
12	CCNA_01324	LSU ribosomal protein L30P	rpmD	186	0.65	essential	functional
12	CCNA_01325	LSU ribosomal protein L15P	rplO	486	0.62	essential	functional
12	CCNA_01326	protein translocase subunit secY	secY	1356	0.55	essential	functional
12	CCNA_01327	adenylate kinase/nucleoside-diphosphate kinase	adk	576	0.65	essential	functional
12	CCNA_01328	SSU ribosomal protein S13P	rpsM	369	0.53	essential	faulty
12	CCNA_01329	SSU ribosomal protein S11P	rpsK	390	0.55	essential	faulty
12	CCNA_01330	DNA-directed RNA polymerase alpha chain	rpoA	1017	0.59	essential	functional
12	CCNA_01332	LSU ribosomal protein L17P	rplQ	414	0.63	essential	functional
17	CCNA_01740	SSU ribosomal protein S18P		279	0.65	essential	functional
17	CCNA_01741	SSU ribosomal protein S6P		381	0.57	essential	functional
17	CCNA_01746	malonyl-CoA-(acyl-carrier-protein) transacylase FabD		945	0.67	essential	functional
17	CCNA_01747	3-oxoacyl-(acyl-carrier protein) reductase		741	0.63	essential	functional
17	CCNA_01749	acyl carrier protein		237	0.44	essential	functional
17	CCNA_01750	3-oxoacyl-(acyl-carrier-protein) synthase II		1281	0.6	essential	functional
17	CCNA_01751	aminodeoxychorismate lyase		1101	0.65
17	CCNA_01752	YicC-family protein		882	0.63
17	CCNA_01753	guanylate kinase	gmk	642	0.49	essential	functional
17	CCNA_01756	hypothetical protein		120	0.57
17	CCNA_01758	4-hydroxythreonine-4-phosphate dehydrogenase	pdxA	1002	0.69	essential	functional
17	CCNA_01759	peptidyl-prolyl cis-trans isomerase		1350	0.57	essential	functional
17	CCNA_01760	OstA-like organic solvent tolerance protein		2430	0.59	essential	faulty
17	CCNA_01761	YjgP/YjgQ family membrane permease		1107	0.6	essential	functional
17	CCNA_01762	YjgP/YjgQ family membrane permease		1140	0.59	essential	functional
17	CCNA_01764	DNA polymerase III, chi subunit		462	0.59	essential	functional
17	CCNA_01765	peptidase inhibitor, I78 family		342	0.66
17	CCNA_01770	nucleoside diphosphate kinase		420	0.57	semi-essential	faulty
17	CCNA_01776	ribonuclease D		1170	0.6	essential	functional
17	CCNA_01783	chromosome replication regulator protein HdaA	hdaA	693	0.74	essential	functional
17	CCNA_01784	hypothetical protein		393	0.37
28	CCNA_02623	cell division protein FtsZ	ftsZ	1527	0.62	essential	faulty
28	CCNA_03971	hypothetical protein		66	0.64	essential	faulty
28	CCNA_02624	cell division protein FtsA	ftsA	1326	0.69	essential	functional
28	CCNA_02625	cell division protein FtsQ	ftsQ	909	0.64	essential	faulty
28	CCNA_02626	D-alanine--D-alanine ligase		975	0.6	essential	functional
28	CCNA_02628	UDP-N-acetylenolpyruvoylglucosamine reductase		906	0.6	essential	functional
28	CCNA_02629	UDP-N-acetylmuramate--alanine ligase		1422	0.57	essential	faulty
28	CCNA_02631	P-loop NTPase-related protein		174	0.64	essential	faulty
28	CCNA_02634	undecaprenyldiphospho-muramoylpentapeptide beta-N-acetylglucosaminyltransferase	murG	1086	0.65	essential	faulty
28	CCNA_02635	cell division protein FtsW	ftsW	1173	0.58	essential	functional
28	CCNA_02639	UDP-N-acetylmuramoylalanine--D-glutamate ligase	murD	1416	0.61	essential	functional
28	CCNA_02640	phospho-N-acetylmuramoyl-pentapeptide- transferase		1113	0.58	essential	functional
28	CCNA_02641	UDP-N-acetylmuramoyl-tripeptide--D-alanyl-D- alanine ligase		1389	0.64	essential	functional
28	CCNA_02642	UDP-N-acetylmuramoylalanyl-D-glutamate--2, 6-diaminopimelate ligase		1461	0.66	essential	functional
28	CCNA_02643	penicillin-binding protein FtsI	ftsI	1770	0.62	essential	functional
28	CCNA_02644	cell division protein FtsL	ftsL	444	0.63	essential	functional
28	CCNA_02645	S-adenosyl-methyltransferase MraW	mraW	936	0.62	semi-essential	functional
28	CCNA_02646	cell division protein MraZ		471	0.6
32	CCNA_03310	transcription antitermination protein NusG	nusG	558	0.59	essential	functional
32	CCNA_03311	protein translocase subunit SecE		318	0.61	essential	functional
32	CCNA_R0076	tRNA-Trp		76	0.04	essential	functional
32	CCNA_03314	ferredoxin-NADP reductase		933	0.61	essential	functional
32	CCNA_03324	hypothetical protein		429	0.66
32	CCNA_03331	phosphomethylpyrimidine kinase/hydroxymethylpyrimidine kinase		804	0.63	essential	functional
32	CCNA_03332	dihydropteroate synthase		825	0.63	semi-essential	functional
32	CCNA_03333	PAS-family sensor histidine kinase		2394	0.61
32	CCNA_03334	cell division protein FtsH	ftsH	1881	0.52	essential	functional
32	CCNA_03335	PP-loop family cell cycle control ATPase		1227	0.71	essential	functional
32	CCNA_03336	Tol system periplasmic component YbgF	ybgF	855	0.64	semi-essential	functional
32	CCNA_03337	peptidoglycan-associated lipoprotein pal	pal	567	0.59	essential	functional
32	CCNA_03338	TolB protein	tolB	1332	0.58	essential	functional
32	CCNA_03339	TolA protein	tolA	813	0.63	semi-essential	functional
32	CCNA_03340	TolR protein	tolR	519	0.62	essential	functional
32	CCNA_03341	TolQ protein	tolQ	699	0.56	essential	functional
32	CCNA_03356	cell division protein ZapA	zapA	327	0.61	semi-essential	functional
32	CCNA_03357	hypothetical protein		384	0.67
32	CCNA_03358	glyceraldehyde 3-phosphate dehydrogenase		1008	0.57	semi-essential	functional
32	CCNA_03359	phosphoglycerate kinase		1191	0.61	essential	functional
32	CCNA_03360	tagatose-1,6-bisphosphate aldolase		1092	0.55	essential	faulty
34	CCNA_03547	peptidoglycan-specific endopeptidase, M23 family		1056	0.64	semi-essential	faulty
34	CCNA_03548	carboxy-terminal processing protease precursor		1395	0.64
34	CCNA_03558	ATP synthase epsilon chain		261	0.6	essential	functional
34	CCNA_03559	hypothetical protein		252	0.57
34	CCNA_03560	ATP synthase beta chain	atpD	1620	0.63	essential	functional
34	CCNA_R0194	small non-coding RNA		276	0.61
34	CCNA_03561	ATP synthase gamma chain		876	0.58	essential	faulty
34	CCNA_03562	ATP synthase alpha chain	atpA	1533	0.57	essential	faulty
34	CCNA_03563	ATP synthase delta chain		555	0.64	essential	faulty
34	CCNA_03577	DNA polymerase I		2892	0.59	semi-essential	functional
34	CCNA_03582	3'(2'),5'-bisphosphate nucleotidase CysQ		798	0.62	essential	functional
34	CCNA_03584	histidine phosphotransferase ChpT	chpT	678	0.65	semi-essential	functional
34	CCNA_03587	entericidin B-like protein		144	0.67
34	CCNA_03598	two-component sensor histidine kinase DivL	divL	2310	0.65	essential	functional
34	CCNA_03607	ribonucleoside-diphosphate reductase alpha chain		1884	0.55	essential	functional
34	CCNA_03627a	ATP phosphoribosyltransferase regulatory subunit		1161	0.69
34	CCNA_03628a	histidyl-tRNA synthetase		1488	0.64
34	CCNA_03629a	DNA replication inhibitor toxin SocB		714	0.63
34	CCNA_03630a	antitoxin protein SocA		567	0.55
37	CCNA_03734	glutamine-dependent NAD synthetase	nadE	2037	0.63	essential	functional
37	CCNA_03735	transketolase		1962	0.64	essential	functional
37	CCNA_03752	UTP-glucose-1-phosphate uridylyltransferase		897	0.56	essential	functional
37	CCNA_03753	iron-sulfur cluster-binding protein		1131	0.58
37	CCNA_03754	FtsZ-binding protein FzlA	fzlA	687	0.54	essential	faulty
37	CCNA_03755	bifunctional D-glycero-D-manno-heptose-7-phosphate 1-kinase/D-glycero-D-manno-heptose-1-phosphate adenylyltransferase	rfaE	1452	0.71	essential	functional
37	CCNA_03766	16S rRNA processing protein RimM		582	0.62	essential	faulty
37	CCNA_03767	SSU ribosomal protein S16P		498	0.57	essential	faulty
37	CCNA_03768	signal recognition particle GTPase, SRP	srp	1527	0.59	essential	functional
37	CCNA_03770	malate dehydrogenase		963	0.58	essential	functional
37	CCNA_03780	conserved hypothetical secreted protein		735	0.62	essential	faulty
37	CCNA_03781	aconitate hydratase	acnA	2688	0.57	essential	functional
37	CCNA_03793	cell division protein FtsY	ftsY	942	0.62	essential	functional
37	CCNA_03799	short chain dehydrogenase		924	0.54
37	CCNA_03800	diaminopimelate epimerase		867	0.59	essential	functional
37	CCNA_03817	glutamate racemase		849	0.62
1	CCNA_00003	shikimate 5-dehydrogenase		858	0.68	semi-essential	functional
1	CCNA_00004	dephospho-CoA kinase		600	0.6	essential	functional
1	CCNA_00005	DNA polymerase III, epsilon chain	dnaQ	714	0.53	essential	functional
1	CCNA_00007	SSU ribosomal protein S20P		276	0.61	essential	faulty
1	CCNA_00008	chromosome replication initiator protein DnaA	dnaA	1473	0.63	essential	functional
1	CCNA_00010	chaperone protein DnaK	dnaK	1896	0.55	essential	functional
1	CCNA_00013	protein-PII uridylyltransferase		2823	0.63	semi-essential	functional
1	CCNA_00033	polyribonucleotide nucleotidyltransferase/polynucleotide adenylyltransferase		2139	0.59	essential	functional
1	CCNA_00034	SSU ribosomal protein S15P		270	0.56	essential	faulty
1	CCNA_00036	ribosome-binding factor A		450	0.6	semi-essential	faulty
1	CCNA_00041	protein translation initiation factor 2 IF-2		3030	0.66	essential	functional
1	CCNA_R0098	small non-coding RNA		198	0.29
1	CCNA_00042	RNA-binding protein, YlxR family		651	0.64	essential	functional
1	CCNA_00043	N utilization substance protein A NusA	nusA	1647	0.58	essential	functional
1	CCNA_00044	ribosome maturation protein RimP		576	0.52	semi-essential	functional
1	CCNA_00045	inorganic pyrophosphatase		534	0.52	essential	functional
1	CCNA_00048	S-adenosylmethionine synthetase	metK	1224	0.57	essential	functional
3	CCNA_00130	Kup system potassium uptake protein		1998	0.6	semi-essential	functional
3	CCNA_00137	hybrid two-component histidine kinase/receiver protein ShkA	shkA	1545	0.7	semi-essential	faulty
3	CCNA_00140	glutathione synthetase		954	0.55	semi-essential	functional
3	CCNA_00153	adenine nucleotide exchange factor GrpE	grpE	627	0.54	semi-essential	functional
3	CCNA_00155	DNA polymerase III, beta chain		1119	0.62	essential	functional
3	CCNA_00159	DNA gyrase subunit B	gyrB	2466	0.59	essential	functional
3	CCNA_00161	hypothetical protein		627	0.71
3	CCNA_00197	LSU ribosomal protein L19P	rplS	402	0.58	essential	faulty
3	CCNA_00198	tRNA (guanine-N1) -methyltransferase	trmD	738	0.52	semi-essential	functional
3	CCNA_00211	Porphyromonas-type peptidyl-arginine deiminase		1008	0.64	essential	functional
3	CCNA_00212	N-carbamoylputrescine amidase		879	0.58	essential	functional
3	CCNA_00217	thiol:disulfide interchange protein DsbD		2151	0.67	semi-essential	functional
3	CCNA_00222	glucose-6-phosphate isomerase/glucose-6 phosphate 1-epimerase		1620	0.66	essential	functional
5	CCNA_00324	ExbD-family protein		459	0.57	semi-essential	faulty
5	CCNA_00340	succinyl-CoA synthetase beta chain		1200	0.54	essential	functional
5	CCNA_00341	succinyl-CoA synthetase alpha chain	sucD	885	0.54	essential	functional
5	CCNA_00342	2-oxoglutarate dehydrogenase E1 component	odhA	2964	0.59	essential	faulty
5	CCNA_00343	dihydrolipoamide succinyltransferase	odhB	1209	0.63	essential	functional
5	CCNA_00346	dihydrolipoamide dehydrogenase		1401	0.57	essential	functional
5	CCNA_00347	hypothetical protein		180	0.72
5	CCNA_00350	hypothetical protein		681	0.62	semi-essential	functional
5	CCNA_00351	primosomal protein N'		2160	0.65	semi-essential	functional
5	CCNA_00354	NlpC/P60 CHAP domain amidase protein		708	0.61	essential	faulty
5	CCNA_00364	deoxyhypusine synthase		1095	0.57	essential	faulty
5	CCNA_00365	ornithine decarboxylase		1260	0.6	essential	functional
5	CCNA_00370	ATP synthase B chain		510	0.62	essential	functional
5	CCNA_00371	ATP synthase B' chain		534	0.61	essential	functional
5	CCNA_00372	ATP synthase C chain		225	0.52	essential	faulty
5	CCNA_00373	ATP synthase A chain		762	0.61	essential	functional
5	CCNA_00374	putative ATP synthase protein I		381	0.6
5	CCNA_00378	thiol:disulfide interchange protein dsbA		609	0.61
5	CCNA_00379	thiol:disulfide interchange protein dsbA		615	0.61	essential	functional
26	CCNA_02326	acetylornithine aminotransferase/succinyldiaminopimelate aminotransferase		1218	0.61	essential	functional
26	CCNA_02328	cell cycle regulatory protein GcrA	gcrA	522	0.59	essential	functional
26	CCNA_02329	exodeoxyribonuclease VII large subunit		1518	0.64	semi-essential	functional
26	CCNA_02333	lipid A biosynthesis lauroyl acyltransferase		945	0.56	essential	functional
26	CCNA_02344	phosphoglycerate mutase		714	0.58	essential	functional
26	CCNA_02345	hypothetical protein		216	0.51	semi-essential	faulty
26	CCNA_02346	arabinose-5-phosphate isomerase		957	0.63	essential	functional
26	CCNA_02380	aspartate 1-decarboxylase		357	0.52
26	CCNA_02381	hypothetical protein		651	0.65	semi-essential	faulty
26	CCNA_02386	O-antigen ligase related enzyme		1224	0.61	semi-essential	functional
26	CCNA_02388	ribose 5-phosphate isomerase		684	0.6
26	CCNA_02389	glucosamine-1-phosphate acetyltransferase/UDP-N-acetylglucosamine pyrophosphorylase		1389	0.63	essential	functional
26	CCNA_02390	phosphoglycolate phosphatase		714	0.64	essential	faulty
26	CCNA_02419	TonB1 protein		732	0.62
26	CCNA_02420	TonB accessory protein exbD		435	0.61
26	CCNA_02421	TonB accessory protein exbB		909	0.62
26	CCNA_02427	septum formation protein Maf		606	0.65	semi-essential	functional
26	CCNA_02428	translation initiation factor 1 (IF-1)		219	0.51	essential	faulty
26	CCNA_02434	hypothetical protein		441	0.62
26	CCNA_02435	UDP-N-acetylglucosamine 1-carboxyvinyltransferase		1290	0.62	essential	functional
26	CCNA_02449	hypothetical protein		654	0.6
27	CCNA_02463	UDP-N-acetylglucosamine 4-epimerase		975	0.58	essential	functional
27	CCNA_02518	aspartyl/glutamyl-tRNA(Asn/Gln) amidotransferase subunit B		1497	0.55	essential	functional
27	CCNA_02519	aspartyl/glutamyl-tRNA(Asn/Gln) amidotransferase subunit A		1470	0.6	essential	functional
27	CCNA_02520	aspartyl/glutamyl-tRNA(Asn/Gln) amidotransferase subunit C		288	0.6	essential	functional
27	CCNA_02521	endonuclease involved in recombination		471	0.58	essential	functional
27	CCNA_02528	PlsY-like acyl-phosphate glycerol 3-phosphate acyltransferase		657	0.59	essential	functional
27	CCNA_02529	DNA recombination-mediator protein A, SMF family		1098	0.7
27	CCNA_02531	proline-rich hypothetical protein		783	0.72
27	CCNA_02535	DNA topoisomerase I		2700	0.59	essential	functional
27	CCNA_02543	LSU ribosomal protein L33P		168	0.41	semi-essential	faulty
27	CCNA_02546	GGDEF/response regulator protein PleD		1365	0.6
27	CCNA_02547	response regulator receiver protein DivK	divK	378	0.56	essential	functional
27	CCNA_02572	adenylosuccinate lyase		1311	0.59	essential	functional
27	CCNA_02596	SSU ribosomal protein S4P		618	0.58	essential	functional
27	CCNA_02607	isocitrate dehydrogenase		1212	0.54	essential	functional
27	CCNA_02612	alanyl-tRNA synthetase		2643	0.62	essential	functional
38	CCNA_03820	outer-membrane lipoproteins carrier protein		660	0.58	semi-essential	functional
38	CCNA_03823	ubiquinone/menaquinone biosynthesis methyltransferase UbiE	ubiE	759	0.62	essential	functional
38	CCNA_03827	bifunctional phosphopantothenoylcysteine decarboxylase/phosphopantothenate synthase		1197	0.61	essential	functional
38	CCNA_03828	deoxyuridine 5'-triphosphate nucleotidohydrolase		468	0.6	essential	functional
38	CCNA_03833	enoyl-(acyl-carrier protein) reductase FabI	fabI	816	0.55	essential	functional
38	CCNA_03834	tetratricopeptide repeat family protein		1791	0.66
38	CCNA_03835	3-oxoacyl-(acyl-carrier-protein) synthase		1212	0.62	essential	functional
38	CCNA_03836	3-hydroxydecanoyl-(acyl-carrier-protein) dehydratase		513	0.56	essential	functional
38	CCNA_03837	bacterial SH3 domain protein		546	0.61	essential	functional
38	CCNA_03842	molybdopterin biosynthesis protein MoeB	moeB	738	0.62	semi-essential	functional
38	CCNA_03859	two-component response regulator cenR	cenR	687	0.58	semi-essential	functional
38	CCNA_03861	pyridoxal 5'-phosphate dependent enzyme class III		654	0.6
38	CCNA_03862	thiamine monophosphate synthase TenI		621	0.67	essential	functional
2	CCNA_00050	apolipoprotein N-acyltransferase		1593	0.57	semi-essential	functional
2	CCNA_00052	metal-dependent hydrolase/metalloproteinase		456	0.55	semi-essential	functional
2	CCNA_00057	glycoprotease family protein		636	0.73	semi-essential	functional
2	CCNA_00062	tryptophanyl-tRNA synthetase	trpS	1035	0.63	semi-essential	functional
2	CCNA_03913	hypothetical protein		48	0.31	essential	faulty
2	CCNA_00063	MviN-family integral membrane protein	mviN	1563	0.66	essential	functional
2	CCNA_00068	NAD(P)H-dependent glycerol-3-phosphate dehydrogenase	gpsA	1011	0.74	essential	functional
2	CCNA_00069	O-sialoglycoprotein endopeptidase		1104	0.69	semi-essential	functional
2	CCNA_00070	porphobilinogen deaminase		969	0.69	essential	functional
2	CCNA_00071	uroporphyrinogen-III synthase		687	0.7	essential	functional
2	CCNA_00082	class 1 lysyl-tRNA synthetase	lysS	1659	0.6	essential	faulty
2	CCNA_00100	Ribulose-5-phosphate 3-epimerase		660	0.64
2	CCNA_00106	2-polyprenyl-6-methoxyphenol hydroxylase		1266	0.68	essential	functional
2	CCNA_00107	Trm112p-like protein		198	0.62	semi-essential	functional
2	CCNA_00116	phosphoglucosamine mutase		1347	0.63	essential	functional
13	CCNA_01342	ATPase, AAA family		1302	0.61	semi-essential	faulty
13	CCNA_01380	pole-organizing protein popZ	popZ	534	0.63	essential	functional
13	CCNA_01381	valyl-tRNA synthetase		2721	0.58	essential	functional
13	CCNA_01394	uracil DNA glycosylase superfamily protein		822	0.54	essential	faulty
13	CCNA_01395	electron transfer flavoprotein-ubiquinone oxidoreductase FzeA	fzeA	1677	0.56	essential	functional
13	CCNA_01397	4-diphosphocytidyl-2-C-methyl-D-erythritol kinase		873	0.67	essential	functional
13	CCNA_01403	glycyl-tRNA synthetase alpha chain	glyQ	900	0.56	essential	functional
13	CCNA_01404	glycyl-tRNA synthetase beta chain	glyS	2079	0.57	essential	functional
13	CCNA_01409	delta-aminolevulinic acid dehydratase		1005	0.55	essential	functional
13	CCNA_01417	5-aminolevulinic acid synthase		1227	0.54
13	CCNA_01421	6,7-dimethyl-8-ribityllumazine synthase		465	0.59
13	CCNA_01422	N utilization substance protein B NusB	nusB	450	0.58	essential	faulty
13	CCNA_01423	thiamine-monophosphate kinase		1059	0.62	semi-essential	functional
13	CCNA_01427	beta-barrel assembly machine (BAM) protein BamE	bamE	483	0.61	essential	functional
13	CCNA_01431	fatty acid/phospholipid synthesis protein plsX		1083	0.62	essential	functional
13	CCNA_01432	3-oxoacyl-(acyl-carrier-protein) synthase III		978	0.6	essential	functional
15	CCNA_01590	NAD-dependent DNA ligase	ligA	2352	0.63	essential	functional
15	CCNA_01591	DNA polymerase III epsilon-like protein		630	0.54
15	CCNA_01596	DNA helicase II	uvrD	2418	0.61	semi-essential	functional
15	CCNA_01607	SNARE associated protein family		720	0.57	essential	functional
15	CCNA_01612	rod shape-determining protein MreB	mreB	1044	0.59	essential	functional
15	CCNA_01613	rod shape-determining protein MreC	mreC	1041	0.65	essential	functional
15	CCNA_01614	hypothetical protein		516	0.52	essential	functional
15	CCNA_01615	cell elongation specific D,D-transpeptidase		2019	0.64	essential	functional
15	CCNA_01616	rod shape-determining protein RodA	rodA	1158	0.53	essential	functional
15	CCNA_01618	uracil-DNA glycosylase		678	0.65	semi-essential	functional
15	CCNA_01620	2-amino-4-hydroxy-6- hydroxymethyldihydropteridine pyrophosphokinase		495	0.65	essential	functional
15	CCNA_01626	pyridoxal phosphate biosynthetic protein pdxJ		765	0.62	essential	functional
15	CCNA_01627	Holo-(acyl-carrier protein) synthase	acpS	402	0.6	essential	functional
15	CCNA_01629	signal peptidase I		846	0.54	semi-essential	functional
15	CCNA_01630	ribonuclease III		696	0.68	essential	functional
15	CCNA_01633	GTP-binding protein era	era	951	0.56	essential	functional
15	CCNA_01637	topoisomerase IV subunit A		2280	0.58	essential	faulty
23	CCNA_02039	ATP-dependent endopeptidase clp, ATP-binding subunit ClpX	clpX	1263	0.57	essential	functional
23	CCNA_02040	phosphoserine phosphatase		669	0.59	essential	functional
23	CCNA_02041	ATP-dependent endopeptidase clp, proteolytic subunit ClpP	clpP	642	0.54	essential	functional
23	CCNA_02042	trigger factor chaperone		1365	0.59	semi-essential	functional
23	CCNA_02046	nitrogen regulatory protein P-II		339	0.53
23	CCNA_02047	glutamine synthetase		1410	0.55	semi-essential	functional
23	CCNA_02052	topoisomerase IV subunit B		2088	0.61	essential	functional
23	CCNA_02056	ATP12 family chaperone protein		726	0.65	essential	functional
23	CCNA_02063	beta-barrel assembly machine (BAM) protein BamD	bamD	930	0.57	essential	functional
23	CCNA_02064	UDP-3-O-(3-hydroxymyristoyl) N-acetylglucosamine deacetylase	lpxC	897	0.58	essential	functional
23	CCNA_02070	protein translocase subunit secD		1599	0.6	essential	functional
23	CCNA_02071	protein translocase subunit YajC		312	0.47	essential	functional
23	CCNA_02075	peptidoglycan binding endopeptidase DipM	dipM	1830	0.66	essential	functional
23	CCNA_02076	protein-L-isoaspartate O-methyltransferase		669	0.56	essential	functional
23	CCNA_02077	5'(3')-nucleotidase/polyphosphatase SurE		792	0.61	semi-essential	functional
23	CCNA_02078	seryl-tRNA synthetase	serS	1449	0.57	essential	functional
23	CCNA_02080	Sec-independent protein translocase protein tatC		903	0.55	semi-essential	functional
23	CCNA_02081	Sec-independent protein translocase protein tatB		603	0.59
36	CCNA_03655	folylpolyglutamate synthase/dihydrofolate synthase		1314	0.68	essential	functional
36	CCNA_03656	acetyl-coenzyme A carboxylase carboxyl transferase subunit beta		924	0.6	essential	functional
36	CCNA_03664	dihydrodipicolinate reductase		774	0.67	essential	functional
36	CCNA_03673	hypothetical protein		402	0.64
36	CCNA_03680	aminopeptidase N		3588	0.56	semi-essential	functional
36	CCNA_03681	ABC transporter ATP-binding protein		885	0.55	semi-essential	functional
36	CCNA_03702	SSU ribosomal protein S1P		1710	0.58	essential	faulty
36	CCNA_03703	cytidylate kinase		642	0.67	essential	functional
36	CCNA_03704	3-phosphoshikimate 1-carboxyvinyltransferase		1332	0.65	essential	functional
36	CCNA_03713	RNA polymerase sigma-54 factor rpoN		1494	0.6	essential	functional
36	CCNA_03714	ABC transporter ATP-binding protein		759	0.56	essential	functional
36	CCNA_03715	OstA-like protein		561	0.6	essential	functional
36	CCNA_03716	LptC-related lipopolysaccharide assembly protein		663	0.59	semi-essential	functional
36	CCNA_03717	ribonuclease D		618	0.52	essential	functional
36	CCNA_03719	undecaprenyl diphosphatase		801	0.55	essential	functional
36	CCNA_03726	3-amino-5-hydroxybenzoic acid synthase family		1161	0.59	essential	functional
36	CCNA_03729	transaldolase-like protein		654	0.59	essential	functional
36	CCNA_03731	histidinol phosphatase-family protein		546	0.63	essential	functional
22	CCNA_02006	lipoprotein releasing system ATP-binding protein lolD		687	0.64	essential	functional
22	CCNA_02007	lipoprotein releasing system transmembrane protein lolE		1281	0.55	essential	functional
22	CCNA_02008	prolyl-tRNA synthetase		1332	0.53	essential	functional
22	CCNA_02014	Biotin-(acetyl-CoA carboxylase) ligase		753	0.64	essential	functional
22	CCNA_02015	NADH-quinone oxidoreductase chain N		1461	0.57
22	CCNA_02017	NADH-quinone oxidoreductase chain L	nuoL	2061	0.55	semi-essential	faulty
22	CCNA_02018	NADH-quinone oxidoreductase chain K	nuoK	306	0.57	essential	functional
22	CCNA_02019	NADH-quinone oxidoreductase chain J		618	0.65
22	CCNA_02020	NADH-quinone oxidoreductase chain I	nuoI	492	0.6	essential	functional
22	CCNA_03961	hypothetical protein		225	0.61
22	CCNA_02021	hypothetical protein		240	0.6
22	CCNA_02022	NADH-quinone oxidoreductase chain H	nuoH	1071	0.52	essential	functional
22	CCNA_02023	NADH-quinone oxidoreductase chain G	nuoG	2061	0.61	essential	functional
22	CCNA_02024	NADH-quinone oxidoreductase chain F	nuoF	1320	0.57	essential	functional
22	CCNA_02027	NADH-quinone oxidoreductase chain E		687	0.59
22	CCNA_02028	NTF2 superfamily protein		333	0.59
22	CCNA_02029	NADH-quinone oxidoreductase chain D	nuoD	1251	0.53	essential	functional
22	CCNA_02030	hypothetical protein		396	0.58
22	CCNA_02031	NADH-quinone oxidoreductase chain C	nuoC	594	0.52	essential	functional
22	CCNA_02032	NADH-quinone oxidoreductase chain B	nuoB	603	0.47	essential	functional
22	CCNA_02033	NADH-quinone oxidoreductase chain A	nuoA	378	0.48	essential	functional
16	CCNA_01651	DNA gyrase subunit A		2760	0.6	essential	functional
16	CCNA_01652	phosphopantetheine adenylyltransferase		492	0.55	essential	functional
16	CCNA_01675	outer membrane protein		1785	0.63	essential	functional
16	CCNA_01676	hypothetical protein		4122	0.64	essential	functional
16	CCNA_01686	exopolyphosphatase GppA		1107	0.62	semi-essential	functional
16	CCNA_01687	FtsJ-family 23S rRNA methylase		711	0.63	essential	functional
16	CCNA_01689	inosine-5'-monophosphate dehydrogenase		1464	0.58	semi-essential	functional
16	CCNA_01692	GMP synthase GuaA		1563	0.57	essential	functional
16	CCNA_01722	hypothetical protein		405	0.56
16	CCNA_01723	3-methyl-2-oxobutanoate hydroxymethyltransferase		828	0.61	essential	functional
16	CCNA_01724	hypothetical protein		753	0.57	essential	functional
16	CCNA_01725	beta-barrel assembly machine (BAM) protein BamB	bamB	1431	0.58	essential	functional
16	CCNA_01726	EngA-subfamily GTPase protein		1767	0.64	essential	functional
16	CCNA_01737	replicative DNA helicase		1524	0.57	essential	functional
31	CCNA_03115	cobaltochelatase cobS subunit		1011	0.88	essential	faulty
31	CCNA_03987	hypothetical protein		105	0.8	semi-essential	faulty
31	CCNA_03195	RNA polymerase sigma factor RpoH	rpoH	897	0.84	essential	functional
31	CCNA_03213	polyhydroxyalkanoic acid system protein		309	0.83
31	CCNA_03256	chorismate synthase		1119	0.84	essential	functional
31	CCNA_03274	hypothetical protein		117	0.49	essential	functional
31	CCNA_03277	glycosyltransferase		1050	0.88	semi-essential	functional
31	CCNA_03304	translation elongation factor G (EF-G)		2079	0.85	essential	functional
31	CCNA_03305	SSU ribosomal protein S7P		474	0.88	essential	faulty
31	CCNA_03306	SSU ribosomal protein S12P		372	0.87	essential	functional
9_and_10	CCNA_00805	GTP-binding protein YihA	yihA	690	0.23	essential	functional
9_and_10	CCNA_00806	inner membrane protein translocase component yidC	yidC	1848	0.22	essential	functional
9_and_10	CCNA_00807	ribonuclease P protein component		450	0.19	essential	functional
9_and_10	CCNA_00808	LSU ribosomal protein L34P		135	0.27	essential	faulty
9_and_10	CCNA_00845	antitoxin protein relB-1	relB-1	264	0.19	semi-essential	functional
9_and_10	CCNA_R0018	complex medium expressed sRNA		239	0.2
9_and_10	CCNA_03943	hypothetical protein		162	0.3	essential	faulty
9_and_10	CCNA_R0019	stationary phase expressed sRNA		174	0.14
9_and_10	CCNA_00860	holdfast inhibitor protein HfiA		237	0.32
9_and_10	CCNA_00862	xylonate dehydratase xylD	xylD	1776	0.25	essential	faulty
9_and_10	CCNA_00874	biotin synthesis protein bioC	bioC	912	0.24	semi-essential	functional
9_and_10	CCNA_00878	ATP-dependent RNA helicase		1431	0.27	essential	functional
9_and_10	CCNA_00883	3-demethylubiquinone 3-methyltransferase		759	0.28	semi-essential	functional
9_and_10	CCNA_00886	aspartokinase		1248	0.22	essential	functional
9_and_10	CCNA_00892	phosphoenolpyruvate-protein phosphotransferase PtsP		2265	0.27
9_and_10	CCNA_00893	helix-turn-helix DNA-binding protein		1065	0.32	essential	functional
9_and_10	CCNA_00894	1-hydroxy-2-methyl-2-(E)-butenyl 4-diphosphate synthase		1152	0.24	essential	functional
9_and_10	CCNA_00896	hypothetical protein		372	0.19	semi-essential	faulty
9_and_10	CCNA_00899	bacterial peptide chain Release factor 1 (RF-1)		1071	0.26	essential	functional
9_and_10	CCNA_00919	hypothetical protein		225	0.21
9_and_10	CCNA_00920	hypothetical protein		1113	0.27	semi-essential	faulty
9_and_10	CCNA_00941	tRNA (5-methylaminomethyl-2-thiouridylate)-methyltransferase MnmA		1224	0.33	essential	functional
9_and_10	CCNA_00944	flagellar hook length determination protein		1203	0.41	semi-essential	faulty
9_and_10	CCNA_00948	CtrA inhibitory protein SciP	sciP	282	0.32	essential	functional
9_and_10	CCNA_00966	pyridoxamine 5'-phosphate oxidase		669	0.23	essential	functional
9_and_10	CCNA_00976	signal peptide peptidase A	sppA	1785	0.25	essential	functional
9_and_10	CCNA_01001	ribokinase		912	0.31
9_and_10	CCNA_01003	flagellar biosynthesis protein FliO		321	0.32
9_and_10	CCNA_01060	type I protein secretion ATP-binding protein RsaD	rsaD	1737	0.3	semi-essential	functional
9_and_10	CCNA_R0025	small non-coding RNA		337	0.01
9_and_10	CCNA_R0131	small non-coding RNA		62	0.05
9_and_10	CCNA_01095	phenylalanyl-tRNA synthetase beta chain		2400	0.28	essential	functional
9_and_10	CCNA_01096	phenylalanyl-tRNA synthetase alpha chain		1074	0.23	essential	functional
9_and_10	CCNA_01097	LSU ribosomal protein L20P		357	0.21	essential	functional
9_and_10	CCNA_01098	LSU ribosomal protein L35P		201	0.27	essential	functional
9_and_10	CCNA_01101	translation initiation factor 3 (IF-3)		522	0.28	essential	functional
9_and_10	CCNA_01103	ADP-heptose--LPS heptosyltransferase		972	0.33	essential	functional
9_and_10	CCNA_01104	glycosyltransferase		1173	0.27	essential	functional
9_and_10	CCNA_01114	cysteine desulfurase subunit SufE	sufE	426	0.22	essential	functional
29_and_30	CCNA_02650	N-acetyl-anhydromuramyl-L-alanine amidase		729	0.47	essential	functional
29_and_30	CCNA_02678	conserved transmembrane protein		885	0.45	essential	functional
29_and_30	CCNA_02679	conserved transmembrane protein		753	0.43
29_and_30	CCNA_02695	hypothetical protein		219	0.4
29_and_30	CCNA_02698	Inosine-uridine nucleoside N-ribohydrolase		972	0.39
29_and_30	CCNA_02704	NADP-dependent malic enzyme		2277	0.44	essential	functional
29_and_30	CCNA_02705	cold shock protein CspC	cspC	210	0.33	essential	functional
29_and_30	CCNA_02719	hypothetical protein		615	0.48
29_and_30	CCNA_02721	peptidase, M16 family		2931	0.43	semi-essential	functional
29_and_30	CCNA_02759	methionine aminopeptidase		831	0.4	essential	functional
29_and_30	CCNA_02789	Xre-family transcriptional regulator		210	0.39
29_and_30	CCNA_02804	hypothetical protein		201	0.46
29_and_30	CCNA_02818	hypothetical protein		114	0.42
29_and_30	CCNA_02835	CpxP-related protein		630	0.49	essential	faulty
29_and_30	CCNA_02836	hypothetical protein		453	0.48
29_and_30	CCNA_02841	hypothetical protein		240	0.44	essential	faulty
29_and_30	CCNA_02844	antitoxin protein parD-3	parD-3	219	0.47	semi-essential	functional
29_and_30	CCNA_02855	PepSY peptidase propeptide domain protein		318	0.54	essential	functional
29_and_30	CCNA_02866	hypothetical protein		465	0.37	semi-essential	functional
29_and_30	CCNA_02869	hypothetical protein		285	0.48	essential	faulty
29_and_30	CCNA_02934	hypothetical protein		702	0.4	semi-essential	functional
29_and_30	CCNA_02941	transcription elongation factor greA	greA	474	0.63	semi-essential	faulty
29_and_30	CCNA_02942	nucleoside-diphosphate-sugar epimerase		1170	0.56	essential	functional
29_and_30	CCNA_02957	ArsR-family transcriptional regulator		363	0.52
29_and_30	CCNA_02964	thioredoxin-disulfide reductase		1008	0.52	essential	functional
29_and_30	CCNA_02975	excinuclease ABC subunit C		1923	0.57
29_and_30	CCNA_03002	CDP-diacylglycerol--glycerol-3-phosphate 3-phosphatidyltransferase		618	0.54	essential	functional
29_and_30	CCNA_03006	quinolinate synthetase A		1104	0.58	essential	functional
29_and_30	CCNA_03007	L-aspartate oxidase		1536	0.65	essential	faulty
29_and_30	CCNA_03009	nicotinate-nucleotide pyrophosphorylase		849	0.56	essential	functional
29_and_30	CCNA_03026	two-component response regulator petR		702	0.58	essential	functional
29_and_30	CCNA_03029	3-deoxy-manno-octulosonate cytidylyltransferase		738	0.55	essential	faulty
29_and_30	CCNA_03031	NlpC/P60 family protein		840	0.54
29_and_30	CCNA_03052	acyltransferase		1173	0.57	essential	functional
29_and_30	CCNA_03073	hypothetical protein		525	0.65	semi-essential	faulty
29_and_30	CCNA_03080	antitoxin protein parD-4	parD-4	252	0.44	semi-essential	functional
29_and_30	CCNA_03090	acetyl-coenzyme A carboxylase carboxyl transferase subunit alpha		963	0.62	essential	functional
29_and_30	CCNA_03103	shikimate kinase		603	0.59	essential	functional
29_and_30	CCNA_03104	3-dehydroquinate synthase		1113	0.6	essential	functional
33	CCNA_03372	bacterioferritin-associated ferredoxin		186	0.58
33	CCNA_03373	thiamin-phosphate pyrophosphorylase		645	0.58	semi-essential	functional
33	CCNA_03378	inositol monophosphatase family protein		801	0.61	semi-essential	functional
33	CCNA_03384	LSU ribosomal protein L31P		231	0.56	essential	functional
33	CCNA_03401	conserved hypothetical cytosolic protein		714	0.58	essential	functional
33	CCNA_03405	rpsU-divergently transcribed protein		678	0.65	semi-essential	faulty
33	CCNA_03406	SSU ribosomal protein S21P	rpsU	234	0.5	essential	faulty
33	CCNA_03424	AAA-family response regulator tacA	tacA	1467	0.58	essential	functional
33	CCNA_03428	conserved hypothetical cytosolic protein	gapR	270	0.54	semi-essential	functional
33	CCNA_03429	haloacid dehalogenase superfamily, subfamily IA		618	0.59
33	CCNA_03430	LSU ribosomal protein L36P		126	0.38	essential	functional
33	CCNA_03455	GT1-family glycosyltransferase		1092	0.65	essential	functional
33	CCNA_03469	arginyl-tRNA synthetase		1803	0.61	essential	faulty
33	CCNA_03471	4-hydroxy-3-methylbut-2-enyl diphosphate reductase		960	0.61	essential	functional
33	CCNA_03474	SpoVT-AbrB family transcription factor, phd antitoxin		228	0.54
33	CCNA_03501	SUA5 translation factor-related protein		978	0.65	semi-essential	functional
33	CCNA_03510	threonine synthase		1398	0.58	essential	faulty
33	CCNA_03525	hypothetical protein		342	0.62	semi-essential	faulty
33	CCNA_03527	glutamate-cysteine ligase family 2		1362	0.56	essential	faulty
33	CCNA_03534	4-hydroxybenzoate polyprenyltransferase	ubiA	948	0.62	semi-essential	functional
33	CCNA_03544	nicotinate-nucleotide adenylyltransferase		651	0.57	essential	functional
8	CCNA_00690	CarD-family transcriptional regulator		504	0.14	essential	functional
8	CCNA_00691	ferredoxin		342	0.16	essential	functional
8	CCNA_00699	LSU ribosomal protein L28P		300	0.2	essential	functional
8	CCNA_00708	cobaltochelatase cobT subunit		1929	0.22	essential	functional
8	CCNA_03931	hypothetical protein		294	0.17
8	CCNA_00721	chaperonin GroEL		1644	0.18	essential	functional
8	CCNA_00722	chaperonin GroES		291	0.16	essential	functional
8	CCNA_00735	beta-barrel assembly machine (BAM) protein BamF	bamF	570	0.25	essential	functional
8	CCNA_00736	lipoprotein signal peptidase		507	0.18	essential	functional
8	CCNA_00737	isoleucyl-tRNA synthetase	ileS	2910	0.2	essential	functional
8	CCNA_03934	hypothetical protein		45	0.07	essential	faulty
8	CCNA_00740	riboflavin kinase/FMN adenylyltransferase		942	0.25	essential	functional
8	CCNA_00748	ferrous iron transport protein A		321	0.25	essential	faulty
8	CCNA_00749	ferrous iron transport protein B		1896	0.21	semi-essential	faulty
8	CCNA_00758	translation elongation factor P EF-P		567	0.13	essential	functional
8	CCNA_00761	hypothetical protein		210	0.17	essential	functional
8	CCNA_00763	electron transfer flavoprotein alpha subunit		942	0.23	essential	faulty
8	CCNA_00764	electron transfer flavoprotein beta subunit		747	0.18	essential	faulty
8	CCNA_00779	TonB superfamily protein		402	0.3

## Sheet: Sheet_2
Part	Locus tag	Annotation	Allele	Length	Fraction recoded	Essentiality	Functionality	Natural RCPG	Synthetic RCPG	Corrected natural RCPG	Corrected synthetic RCPG	LOG2FC
4	CCNA_00252	multimodular transpeptidase-transglycosylase PbpX		1962	0.57			8288	16426	1438.89	1950.83	0.44
4	CCNA_00261	ribonucleoside-diphosphate reductase beta chain		1044	0.51			17939	6770	3114.41	804.04	-1.95
4	CCNA_00265	AMP nucleosidase		1455	0.61			20838	23164	3617.71	2751.07	-0.4
4	CCNA_00268	DNA polymerase III subunit gamma/tau		1827	0.64			11934	23447	2071.88	2784.68	0.43
4	CCNA_00273	peptide deformylase		522	0.53			9964	2782	1729.86	330.4	-2.39
4	CCNA_00277	succinyl-diaminopimelate desuccinylase		1161	0.63			4408	8068	765.28	958.19	0.32
4	CCNA_00283	2,3,4,5-tetrahydropyridine-2-carboxylate N-succinyltransferase		861	0.58			10366	2459	1799.65	292.04	-2.62
4	CCNA_00295	phosphate transport system protein phoU		693	0.6			2629	2628	456.42	312.11	-0.55
4	CCNA_00303	tetraacyldisaccharide-1-P 4'-kinase		1008	0.67			2134	1463	370.49	173.75	-1.09
4	CCNA_00304	3-deoxy-D-manno-octulosonic-acid transferase		1278	0.67			3939	1024	683.85	121.62	-2.49
4	CCNA_00306	lysophospholipid acyltransferase		714	0.63			2190	1080	380.21	128.27	-1.57
4	CCNA_00307	phospholipid-lipopolysaccharide ABC transporter		1824	0.66			5474	30762	950.35	3653.44	1.94
4	CCNA_00308	protein tyrosine phosphatase CtpA	ctpA	666	0.5	essential	functional	1349	2600	234.2	308.79	0.4
4	CCNA_00309	hypothetical protein		234	0.5	essential	functional	4653	26903	807.81	3195.13	1.98
4	CCNA_00317	GTP-binding protein CgtA	cgtA	1065	0.58	essential	functional	8359	131887	1451.22	15663.5	3.43
4	CCNA_00320	LSU ribosomal protein L27P		270	0.6	essential	faulty	35249	74730	6119.62	8875.3	0.54
4	CCNA_00321	LSU ribosomal protein L21P		516	0.59	essential	functional	60138	73831	10440.6	8768.53	-0.25
11	CCNA_01116	histidine protein kinase DivJ	divJ	1758	0.39	essential	faulty	5728	4677	895	1135.19	0.34
11	CCNA_01118	hypothetical protein		330	0.35	essential	functional	436	840	68.12	203.88	1.58
11	CCNA_01132	sensory transduction histidine kinase/receiver protein CckA	cckA	2076	0.38	essential	functional	13785	845	2153.91	205.1	-3.39
11	CCNA_01210	nucleotidyltransferase family protein		762	0.32	essential	faulty	4086	1219	638.44	295.87	-1.11
11	CCNA_01211	MobA-like NTP transferase domain protein		876	0.32	essential	functional	3207	1133	501.09	275	-0.87
11	CCNA_01212	dATP pyrophosphohydrolase		1155	0.3			5195	2621	811.72	636.17	-0.35
11	CCNA_01213	YjgP/YjgQ family membrane permease		1062	0.38	essential	functional	5059	3515	790.47	853.16	0.11
11	CCNA_01214	YjgP/YjgQ family membrane permease		1221	0.35	essential	functional	5072	4937	792.5	1198.3	0.6
11	CCNA_01215	histidine triad (HIT) hydrolase		438	0.38			3437	1477	537.03	358.5	-0.58
11	CCNA_01217	phosphatidylglycerophosphate synthase		1128	0.32			13300	4144	2078.12	1005.83	-1.05
11	CCNA_01218	sphingosine kinase/diacylglycerol kinase-related protein		993	0.34	semi-essential	functional	9469	2497	1479.53	606.07	-1.29
11	CCNA_01219	putative cytosolic protein		882	0.33	essential	functional	4046	1281	632.19	310.92	-1.02
11	CCNA_01220	7-keto-8-aminopelargonate synthetase		1215	0.3			21802	1897	3406.56	460.44	-2.89
11	CCNA_01221	acyl carrier protein		261	0.3			8651	770	1351.72	186.89	-2.85
11	CCNA_01222	NADH-ubiquinone oxidoreductase		954	0.34	semi-essential	faulty	5006	1271	782.19	308.5	-1.34
11	CCNA_01223	acyl-CoA synthetase		1719	0.36			7343	3323	1147.34	806.55	-0.51
11	CCNA_01224	O-antigen membrane transport protein		1332	0.34	essential	functional	4200	2713	656.25	658.5	0
18	CCNA_01791	CTP synthase		1653	0.58	essential	functional	20395	20821	3237.3	5311.48	0.71
18	CCNA_01792	LSU ribosomal protein L32P		183	0.48	essential	faulty	5983	3688	949.68	940.82	-0.01
18	CCNA_01793	aspartate protease		999	0.62			3275	6743	519.84	1720.15	1.73
18	CCNA_01795	phosphopyruvate hydratase		1281	0.55	essential	functional	20996	9558	3332.7	2438.27	-0.45
18	CCNA_01797	FtsB-related septum formation initiator	ftsB	303	0.54	essential	functional	5702	2363	905.08	602.81	-0.59
18	CCNA_01799	pyruvate dehydrogenase E1 component alpha subunit		1032	0.56	essential	faulty	19047	13582	3023.33	3464.8	0.2
18	CCNA_01800	pyruvate dehydrogenase E1 component beta subunit		1353	0.59	essential	faulty	26449	26366	4198.25	6726.02	0.68
18	CCNA_01803	pyruvate dehydrogenase complex, dihydrolipoamide acetyltransferase component		1287	0.64	essential	faulty	14042	22315	2228.89	5692.6	1.35
18	CCNA_01809	lipoic acid synthetase		978	0.6	essential	functional	8065	9433	1280.16	2406.38	0.91
18	CCNA_01812	2-C-methyl-D-erythritol 4-phosphate cytidylyltransferase/2-C-methyl-D-erythritol 2,4-cyclodiphosphate synthase		1149	0.64	semi-essential	functional	3180	4502	504.76	1148.47	1.19
18	CCNA_01819	RNA-binding protein, Hfq family		249	0.45			10420	995	1653.97	253.83	-2.7
18	CCNA_01864	TetR-family transcriptional regulator		624	0.5	essential	functional	2629	857	417.3	218.62	-0.93
18	CCNA_01899	DNA polymerase III, delta' subunit		1011	0.64	essential	functional	4323	3180	686.19	811.22	0.24
18	CCNA_01900	thymidylate kinase		627	0.64	essential	functional	4215	2115	669.05	539.54	-0.31
18	CCNA_01921	Sdh5 family flavination protein		294	0.49	essential	functional	4152	1681	659.05	428.83	-0.62
18	CCNA_01935	FeS assembly SUF system protein		357	0.62			3845	3102	610.32	791.33	0.37
18	CCNA_01936	cysteine desulfurase/selenocysteine lyase		1227	0.58	essential	functional	6901	4481	1095.4	1143.11	0.06
18	CCNA_01937	FeS assembly protein SufD	sufD	1029	0.65	semi-essential	faulty	6473	3037	1027.46	774.74	-0.41
18	CCNA_01938	ATP-dependent transporter SufC	sufC	750	0.6	essential	functional	6121	3760	971.59	959.18	-0.02
18	CCNA_01939	ADP-ribosylglycohydrolase		390	0.44			3854	3181	611.75	811.48	0.41
18	CCNA_01940	ABC transporter-associated protein SufB	sufB	1470	0.54	essential	functional	7336	8142	1164.44	2077.04	0.83
18	CCNA_01941	cysteine desulfhydrase/Selenocysteine lyase		1140	0.66	essential	functional	5278	9636	837.78	2458.16	1.55
18	CCNA_01942	Rrf2 family protein		477	0.53			2308	5161	366.35	1316.58	1.85
24	CCNA_02085	anhydromuramoyl-peptide exo-beta-N-acetylglucosaminidase		1038	0.6			7764	5657	1345.58	1369.73	0.03
24	CCNA_02086	cell division protein FtsN	ftsN	801	0.72	essential	functional	7633	2986	1322.88	723	-0.87
24	CCNA_02094	MviM-like NAD-dependent oxidoreductase		918	0.63	semi-essential	functional	5430	9096	941.07	2202.42	1.23
24	CCNA_02097	periplasmic glucan glucosyltransferase		1992	0.58	essential	functional	13114	11448	2272.79	2771.91	0.29
24	CCNA_02127	oxacillin resistance-associated protein fmtC		1662	0.59	semi-essential	functional	6669	1269	1155.81	307.26	-1.91
24	CCNA_02130	pyruvate kinase		1431	0.67			3395	1460	588.39	353.51	-0.74
24	CCNA_02149	1-deoxy-D-xylulose 5-phosphate synthase	dxs	1923	0.61	essential	functional	17411	5060	3017.5	1225.18	-1.3
24	CCNA_02150	dimethylallyltransferase/geranyltranstransferase		885	0.62	semi-essential	functional	5339	4623	925.3	1119.37	0.27
24	CCNA_02151	exodeoxyribonuclease VII small subunit		255	0.6	semi-essential	functional	2515	2133	435.88	516.46	0.24
24	CCNA_02171	nucleoside permease nupC		1281	0.6			6445	4317	1116.98	1045.28	-0.1
24	CCNA_02180	iron-sulfur cluster assembly/repair protein ApbC		1101	0.65			8016	5996	1389.25	1451.82	0.06
24	CCNA_02183	tRNA delta(2)-isopentenylpyrophosphate transferase	miaA	891	0.66	semi-essential	functional	690	3887	119.58	941.16	2.98
24	CCNA_02194	fumarate hydratase		1392	0.59	essential	functional	11022	8267	1910.23	2001.69	0.07
24	CCNA_02197	hypothetical protein		591	0.62			3237	4039	561.01	977.97	0.8
7	CCNA_00517	peptidyl-tRNA hydrolase		618	0.21	essential	functional	2976	483	506.12	116.67	-2.12
7	CCNA_00518	LSU ribosomal protein L25P		594	0.16	semi-essential	functional	22661	8057	3853.91	1946.14	-0.99
7	CCNA_00520	ribose-phosphate pyrophosphokinase		939	0.17	semi-essential	functional	8235	6160	1400.51	1487.92	0.09
7	CCNA_00524	conserved hypothetical cytosolic protein		1125	0.23	semi-essential	functional	3515	2528	597.79	610.63	0.03
7	CCNA_00525	prolipoprotein diacylglyceryl transferase		909	0.17	essential	functional	3723	1256	633.16	303.38	-1.06
7	CCNA_00530	LSU ribosomal protein L10P		519	0.11	essential	functional	69911	13777	11889.6	3327.78	-1.84
7	CCNA_00531	LSU ribosomal protein L12P (L7/L12)		384	0.16	essential	functional	70308	13287	11957.1	3209.42	-1.9
7	CCNA_00536	DNA-directed RNA polymerase beta chain		4071	0.14	essential	functional	90532	30403	15396.6	7343.72	-1.07
7	CCNA_00537	DNA-directed RNA polymerase beta' chain		4191	0.15	essential	functional	110955	53863	18869.9	13010.4	-0.54
7	CCNA_R0109	small non-coding RNA		415	0.12			570	240	96.94	57.97	-0.74
7	CCNA_00546	hypothetical protein		783	0.21	essential	functional	5885	2145	1000.85	518.12	-0.95
7	CCNA_00564	sensory transduction protein kinase CenK	cenK	1506	0.22	essential	functional	3095	809	526.36	195.41	-1.43
7	CCNA_00678	LSU ribosomal protein L11P		432	0.11	essential	functional	42048	16704	7151.02	4034.78	-0.83
7	CCNA_00684	anti-sigma factor, ChrR-family	chrR	639	0.22	essential	functional	2100	381	357.14	92.03	-1.96
25	CCNA_02204	ketol-acid reductoisomerase/2-dehydropantoate 2-reductase		1020	0.56	essential	functional	12061	7279	2010.17	1766.75	-0.19
25	CCNA_02208	thymidylate synthase		840	0.57	essential	functional	5233	17273	872.17	4192.48	2.27
25	CCNA_02210	dihydrofolate reductase		516	0.64	essential	functional	1994	16364	332.33	3971.84	3.58
25	CCNA_02243	D-alanyl-D-alanine serine-type carboxypeptidase		1356	0.6	semi-essential	functional	3960	2762	660	670.39	0.02
25	CCNA_02299	cell division ATP-binding protein FtsE	ftsE	708	0.61	semi-essential	functional	2984	33711	497.33	8182.28	4.04
25	CCNA_02300	cell division protein FtsX	ftsX	894	0.71	semi-essential	functional	3496	20611	582.67	5002.67	3.1
25	CCNA_02302	1-acyl-sn-glycerol-3-phosphate acyltransferase		711	0.53	essential	functional	3614	25211	602.33	6119.18	3.34
25	CCNA_02320	2'-deoxycytidine 5'-triphosphate deaminase		1026	0.6	essential	faulty	5798	3036	966.33	736.89	-0.39
35	CCNA_03627b	ATP phosphoribosyltransferase regulatory subunit		1161	0.72			10633	1135	1737.42	278.19	-2.64
35	CCNA_03628b	histidyl-tRNA synthetase		1488	0.65			14882	3366	2431.7	825	-1.56
35	CCNA_03629b	DNA replication inhibitor toxin SocB		714	0.45			9238	5307	1509.48	1300.74	-0.21
35	CCNA_03630b	antitoxin protein SocA		567	0.52			7076	1552	1156.21	380.39	-1.6
35	CCNA_03639	ferredoxin, 2Fe-2s		321	0.54	essential	functional	2824	2657	461.44	651.23	0.5
35	CCNA_03640	phenylpropionate dioxygenase ferredoxin reductase subunit		1239	0.59	essential	functional	4753	4387	776.63	1075.25	0.47
35	CCNA_03641	succinate dehydrogenase iron-sulfur protein		783	0.56	essential	functional	21736	7073	3551.63	1733.58	-1.03
35	CCNA_03642	succinate dehydrogenase flavoprotein subunit		1788	0.55	essential	functional	35529	5467	5805.39	1339.95	-2.12
35	CCNA_03643	succinate dehydrogenase membrane anchor subunit		456	0.51	essential	functional	9681	1165	1581.86	285.54	-2.47
35	CCNA_03644	succinate dehydrogenase cytochrome B-556 subunit	sdhC	408	0.6	essential	functional	7734	721	1263.73	176.72	-2.84
35	CCNA_03648	YjeE family ATPase		447	0.74	semi-essential	functional	1375	503	224.67	123.28	-0.87
35	CCNA_03650	mannose-1-phosphate guanyltransferase		729	0.61	essential	faulty	2524	973	412.42	238.48	-0.79
35	CCNA_03651	ATP-dependent nuclease subunit B		2991	0.72	semi-essential	functional	4714	5942	770.26	1456.37	0.92
17	CCNA_01740	SSU ribosomal protein S18P		279	0.65	essential	functional	69681	5209	11441.9	1228.54	-3.22
17	CCNA_01741	SSU ribosomal protein S6P		381	0.57	essential	functional	65357	6494	10731.9	1531.6	-2.81
17	CCNA_01746	malonyl-CoA-(acyl-carrier-protein) transacylase FabD		945	0.67	essential	functional	8657	4767	1421.51	1124.29	-0.34
17	CCNA_01747	3-oxoacyl-(acyl-carrier protein) reductase		741	0.63	essential	functional	11722	4493	1924.79	1059.67	-0.86
17	CCNA_01749	acyl carrier protein		237	0.44	essential	functional	18625	2835	3058.29	668.63	-2.19
17	CCNA_01750	3-oxoacyl-(acyl-carrier-protein) synthase II		1281	0.6	essential	functional	17152	10593	2816.42	2498.35	-0.17
17	CCNA_01751	aminodeoxychorismate lyase		1101	0.65			11605	15088	1905.58	3558.49	0.9
17	CCNA_01752	YicC-family protein		882	0.63			6433	11856	1056.32	2796.23	1.4
17	CCNA_01753	guanylate kinase	gmk	642	0.49	essential	functional	3968	6036	651.56	1423.59	1.13
17	CCNA_01756	hypothetical protein		120	0.57			2708	2405	444.66	567.22	0.35
17	CCNA_01758	4-hydroxythreonine-4-phosphate dehydrogenase	pdxA	1002	0.69	essential	functional	7204	13464	1182.92	3175.47	1.42
17	CCNA_01759	peptidyl-prolyl cis-trans isomerase		1350	0.57	essential	functional	15204	18493	2496.55	4361.56	0.8
17	CCNA_01760	OstA-like organic solvent tolerance protein		2430	0.59	essential	faulty	14313	49254	2350.25	11616.5	2.31
17	CCNA_01761	YjgP/YjgQ family membrane permease		1107	0.6	essential	functional	6399	8582	1050.74	2024.06	0.95
17	CCNA_01762	YjgP/YjgQ family membrane permease		1140	0.59	essential	functional	6700	5789	1100.16	1365.33	0.31
17	CCNA_01764	DNA polymerase III, chi subunit		462	0.59	essential	functional	4062	4440	667	1047.17	0.65
17	CCNA_01765	peptidase inhibitor, I78 family		342	0.66			1988	2437	326.44	574.76	0.82
17	CCNA_01770	nucleoside diphosphate kinase		420	0.57	semi-essential	faulty	19377	3849	3181.77	907.78	-1.81
17	CCNA_01776	ribonuclease D		1170	0.6	essential	functional	14325	7823	2352.22	1845.05	-0.35
17	CCNA_01783	chromosome replication regulator protein HdaA	hdaA	693	0.74	essential	functional	3967	1510	651.4	356.13	-0.87
17	CCNA_01784	hypothetical protein		393	0.37			874	1748	143.51	412.26	1.52
28	CCNA_02623	cell division protein FtsZ	ftsZ	1527	0.62	essential	faulty	42138	10293	7471.28	2456.56	-1.6
28	CCNA_03971	hypothetical protein		66	0.64	essential	faulty	6085	1059	1078.9	252.74	-2.09
28	CCNA_02624	cell division protein FtsA	ftsA	1326	0.69	essential	functional	12423	5874	2202.66	1401.91	-0.65
28	CCNA_02625	cell division protein FtsQ	ftsQ	909	0.64	essential	faulty	9744	6086	1727.66	1452.51	-0.25
28	CCNA_02626	D-alanine--D-alanine ligase		975	0.6	essential	functional	7504	7609	1330.5	1815.99	0.45
28	CCNA_02628	UDP-N-acetylenolpyruvoylglucosamine reductase		906	0.6	essential	functional	4536	9202	804.26	2196.18	1.45
28	CCNA_02629	UDP-N-acetylmuramate--alanine ligase		1422	0.57	essential	faulty	8813	19273	1562.59	4599.76	1.56
28	CCNA_02631	P-loop NTPase-related protein		174	0.64	essential	faulty	110	1854	19.5	442.48	4.5
28	CCNA_02634	undecaprenyldiphospho-muramoylpentapeptide beta-N-acetylglucosaminyltransferase	murG	1086	0.65	essential	faulty	5824	8782	1032.62	2095.94	1.02
28	CCNA_02635	cell division protein FtsW	ftsW	1173	0.58	essential	functional	4141	11364	734.22	2712.17	1.89
28	CCNA_02639	UDP-N-acetylmuramoylalanine--D-glutamate ligase	murD	1416	0.61	essential	functional	10246	10159	1816.67	2424.58	0.42
28	CCNA_02640	phospho-N-acetylmuramoyl-pentapeptide- transferase		1113	0.58	essential	functional	12837	22543	2276.06	5380.19	1.24
28	CCNA_02641	UDP-N-acetylmuramoyl-tripeptide--D-alanyl-D- alanine ligase		1389	0.64	essential	functional	8852	37519	1569.5	8954.42	2.51
28	CCNA_02642	UDP-N-acetylmuramoylalanyl-D-glutamate--2, 6-diaminopimelate ligase		1461	0.66	essential	functional	7888	42806	1398.58	10216.2	2.87
28	CCNA_02643	penicillin-binding protein FtsI	ftsI	1770	0.62	essential	functional	9350	52459	1657.8	12520	2.92
28	CCNA_02644	cell division protein FtsL	ftsL	444	0.63	essential	functional	3446	15780	610.99	3766.11	2.62
28	CCNA_02645	S-adenosyl-methyltransferase MraW	mraW	936	0.62	semi-essential	functional	5233	12097	927.84	2887.11	1.64
28	CCNA_02646	cell division protein MraZ		471	0.6			4656	9277	825.53	2214.08	1.42
32	CCNA_03310	transcription antitermination protein NusG	nusG	558	0.59	essential	functional	20860	1451	3375.4	362.75	-3.22
32	CCNA_03311	protein translocase subunit SecE		318	0.61	essential	functional	17861	780	2890.13	195	-3.89
32	CCNA_R0076	tRNA-Trp		76	0.04	essential	functional	6096	293	986.41	73.25	-3.75
32	CCNA_03314	ferredoxin-NADP reductase		933	0.61	essential	functional	5971	2467	966.18	616.75	-0.65
32	CCNA_03324	hypothetical protein		429	0.66			2538	1410	410.68	352.5	-0.22
32	CCNA_03331	phosphomethylpyrimidine kinase/hydroxymethylpyrimidine kinase		804	0.63	essential	functional	4753	6958	769.09	1739.5	1.18
32	CCNA_03332	dihydropteroate synthase		825	0.63	semi-essential	functional	1304	16610	211	4152.5	4.3
32	CCNA_03333	PAS-family sensor histidine kinase		2394	0.61			6354	71841	1028.16	17960.2	4.13
32	CCNA_03334	cell division protein FtsH	ftsH	1881	0.52	essential	functional	28584	47838	4625.24	11959.5	1.37
32	CCNA_03335	PP-loop family cell cycle control ATPase		1227	0.71	essential	functional	3195	1170	516.99	292.5	-0.82
32	CCNA_03336	Tol system periplasmic component YbgF	ybgF	855	0.64	semi-essential	functional	4617	1121	747.09	280.25	-1.41
32	CCNA_03337	peptidoglycan-associated lipoprotein pal	pal	567	0.59	essential	functional	7872	1813	1273.79	453.25	-1.49
32	CCNA_03338	TolB protein	tolB	1332	0.58	essential	functional	9919	3207	1605.02	801.75	-1
32	CCNA_03339	TolA protein	tolA	813	0.63	semi-essential	functional	4057	2558	656.47	639.5	-0.04
32	CCNA_03340	TolR protein	tolR	519	0.62	essential	functional	3285	3403	531.55	850.75	0.68
32	CCNA_03341	TolQ protein	tolQ	699	0.56	essential	functional	4959	3095	802.43	773.75	-0.05
32	CCNA_03356	cell division protein ZapA	zapA	327	0.61	semi-essential	functional	2485	1275	402.1	318.75	-0.34
32	CCNA_03357	hypothetical protein		384	0.67			3533	1569	571.68	392.25	-0.54
32	CCNA_03358	glyceraldehyde 3-phosphate dehydrogenase		1008	0.57	semi-essential	functional	11438	7298	1850.81	1824.5	-0.02
32	CCNA_03359	phosphoglycerate kinase		1191	0.61	essential	functional	8333	2834	1348.38	708.5	-0.93
32	CCNA_03360	tagatose-1,6-bisphosphate aldolase		1092	0.55	essential	faulty	14759	3515	2388.19	878.75	-1.44
34	CCNA_03547	peptidoglycan-specific endopeptidase, M23 family		1056	0.64	semi-essential	faulty	3156	33354	557.6	8530.43	3.94
34	CCNA_03548	carboxy-terminal processing protease precursor		1395	0.64			7158	13457	1264.66	3441.69	1.44
34	CCNA_03558	ATP synthase epsilon chain		261	0.6	essential	functional	23544	3750	4159.72	959.08	-2.12
34	CCNA_03559	hypothetical protein		252	0.57			32836	4228	5801.41	1081.33	-2.42
34	CCNA_03560	ATP synthase beta chain	atpD	1620	0.63	essential	functional	105550	9647	18648.4	2467.26	-2.92
34	CCNA_R0194	small non-coding RNA		276	0.61			510	8111	90.11	2074.42	4.52
34	CCNA_03561	ATP synthase gamma chain		876	0.58	essential	faulty	54628	5505	9651.59	1407.93	-2.78
34	CCNA_03562	ATP synthase alpha chain	atpA	1533	0.57	essential	faulty	82132	30375	14511	7768.54	-0.9
34	CCNA_03563	ATP synthase delta chain		555	0.64	essential	faulty	14236	7116	2515.19	1819.95	-0.47
34	CCNA_03577	DNA polymerase I		2892	0.59	semi-essential	functional	12623	22786	2230.21	5827.62	1.39
34	CCNA_03582	3'(2'),5'-bisphosphate nucleotidase CysQ		798	0.62	essential	functional	2164	1593	382.33	407.42	0.09
34	CCNA_03584	histidine phosphotransferase ChpT	chpT	678	0.65	semi-essential	functional	5618	6524	992.58	1668.54	0.75
34	CCNA_03587	entericidin B-like protein		144	0.67			363	806	64.13	206.14	1.68
34	CCNA_03598	two-component sensor histidine kinase DivL	divL	2310	0.65	essential	functional	6917	15961	1222.08	4082.1	1.74
34	CCNA_03607	ribonucleoside-diphosphate reductase alpha chain		1884	0.55	essential	functional	23925	30237	4227.03	7733.25	0.87
34	CCNA_03627a	ATP phosphoribosyltransferase regulatory subunit		1161	0.69			6580	6730	1162.54	1721.23	0.57
34	CCNA_03628a	histidyl-tRNA synthetase		1488	0.64			8186	10031	1446.29	2565.47	0.83
34	CCNA_03629a	DNA replication inhibitor toxin SocB		714	0.63			3322	6025	586.93	1540.92	1.39
34	CCNA_03630a	antitoxin protein SocA		567	0.55			2685	4206	474.38	1075.7	1.18
37	CCNA_03734	glutamine-dependent NAD synthetase	nadE	2037	0.63	essential	functional	4332	1505	692.01	396.05	-0.81
37	CCNA_03735	transketolase		1962	0.64	essential	functional	14787	19612	2362.14	5161.05	1.13
37	CCNA_03752	UTP-glucose-1-phosphate uridylyltransferase		897	0.56	essential	functional	5904	22989	943.13	6049.74	2.68
37	CCNA_03753	iron-sulfur cluster-binding protein		1131	0.58			4297	269	686.42	70.79	-3.28
37	CCNA_03754	FtsZ-binding protein FzlA	fzlA	687	0.54	essential	faulty	6327	441	1010.7	116.05	-3.12
37	CCNA_03755	bifunctional D-glycero-D-manno-heptose-7-phosphate 1-kinase/D-glycero-D-manno-heptose-1-phosphate adenylyltransferase	rfaE	1452	0.71	essential	functional	4949	2479	790.58	652.37	-0.28
37	CCNA_03766	16S rRNA processing protein RimM		582	0.62	essential	faulty	8135	727	1299.52	191.32	-2.76
37	CCNA_03767	SSU ribosomal protein S16P		498	0.57	essential	faulty	22255	1823	3555.11	479.74	-2.89
37	CCNA_03768	signal recognition particle GTPase, SRP	srp	1527	0.59	essential	functional	21586	5735	3448.24	1509.21	-1.19
37	CCNA_03770	malate dehydrogenase		963	0.58	essential	functional	20693	24243	3305.59	6379.74	0.95
37	CCNA_03780	conserved hypothetical secreted protein		735	0.62	essential	faulty	4357	503	696.01	132.37	-2.39
37	CCNA_03781	aconitate hydratase	acnA	2688	0.57	essential	functional	56504	31017	9026.2	8162.37	-0.15
37	CCNA_03793	cell division protein FtsY	ftsY	942	0.62	essential	functional	5147	2639	822.2	694.47	-0.24
37	CCNA_03799	short chain dehydrogenase		924	0.54			6741	2014	1076.84	530	-1.02
37	CCNA_03800	diaminopimelate epimerase		867	0.59	essential	functional	8400	2354	1341.85	619.47	-1.12
37	CCNA_03817	glutamate racemase		849	0.62			3391	15074	541.69	3966.84	2.87
1	CCNA_00003	shikimate 5-dehydrogenase		858	0.68	semi-essential	functional	2588	19769	443.15	5017.51	3.5
1	CCNA_00004	dephospho-CoA kinase		600	0.6	essential	functional	1885	6492	322.77	1647.72	2.35
1	CCNA_00005	DNA polymerase III, epsilon chain	dnaQ	714	0.53	essential	functional	4509	3821	772.09	969.8	0.33
1	CCNA_00007	SSU ribosomal protein S20P		276	0.61	essential	faulty	10529	1677	1802.91	425.63	-2.08
1	CCNA_00008	chromosome replication initiator protein DnaA	dnaA	1473	0.63	essential	functional	53159	2664	9102.57	676.14	-3.75
1	CCNA_00010	chaperone protein DnaK	dnaK	1896	0.55	essential	functional	60321	3138	10328.9	796.45	-3.7
1	CCNA_00013	protein-PII uridylyltransferase		2823	0.63	semi-essential	functional	12520	7888	2143.84	2002.03	-0.1
1	CCNA_00033	polyribonucleotide nucleotidyltransferase/polynucleotide adenylyltransferase		2139	0.59	essential	functional	71518	7678	12246.2	1948.73	-2.65
1	CCNA_00034	SSU ribosomal protein S15P		270	0.56	essential	faulty	86329	1899	14782.4	481.98	-4.94
1	CCNA_00036	ribosome-binding factor A		450	0.6	semi-essential	faulty	2882	1826	493.49	463.45	-0.09
1	CCNA_00041	protein translation initiation factor 2 IF-2		3030	0.66	essential	functional	89827	21743	15381.3	5518.53	-1.48
1	CCNA_R0098	small non-coding RNA		198	0.29			5339	3355	914.21	851.52	-0.1
1	CCNA_00042	RNA-binding protein, YlxR family		651	0.64	essential	functional	8980	13595	1537.67	3450.51	1.17
1	CCNA_00043	N utilization substance protein A NusA	nusA	1647	0.58	essential	functional	24631	75402	4217.64	19137.6	2.18
1	CCNA_00044	ribosome maturation protein RimP		576	0.52	semi-essential	functional	9813	5371	1680.31	1363.2	-0.3
1	CCNA_00045	inorganic pyrophosphatase		534	0.52	essential	functional	8582	7723	1469.52	1960.15	0.42
1	CCNA_00048	S-adenosylmethionine synthetase	metK	1224	0.57	essential	functional	12112	8349	2073.97	2119.04	0.03
3	CCNA_00130	Kup system potassium uptake protein		1998	0.6	semi-essential	functional	8718	12658	1417.56	2985.38	1.07
3	CCNA_00137	hybrid two-component histidine kinase/receiver protein ShkA	shkA	1545	0.7	semi-essential	faulty	2559	49896	416.1	11767.9	4.82
3	CCNA_00140	glutathione synthetase		954	0.55	semi-essential	functional	5917	109533	962.11	25833.3	4.75
3	CCNA_00153	adenine nucleotide exchange factor GrpE	grpE	627	0.54	semi-essential	functional	14543	2397	2364.72	565.33	-2.06
3	CCNA_00155	DNA polymerase III, beta chain		1119	0.62	essential	functional	11340	8993	1843.9	2120.99	0.2
3	CCNA_00159	DNA gyrase subunit B	gyrB	2466	0.59	essential	functional	33007	66102	5366.99	15590.1	1.54
3	CCNA_00161	hypothetical protein		627	0.71			42778	9786	6955.77	2308.02	-1.59
3	CCNA_00197	LSU ribosomal protein L19P	rplS	402	0.58	essential	faulty	22731	6890	3696.1	1625	-1.19
3	CCNA_00198	tRNA (guanine-N1) -methyltransferase	trmD	738	0.52	semi-essential	functional	41026	12964	6670.89	3057.55	-1.13
3	CCNA_00211	Porphyromonas-type peptidyl-arginine deiminase		1008	0.64	essential	functional	4751	2797	772.52	659.67	-0.23
3	CCNA_00212	N-carbamoylputrescine amidase		879	0.58	essential	functional	6528	4636	1061.46	1093.4	0.04
3	CCNA_00217	thiol:disulfide interchange protein DsbD		2151	0.67	semi-essential	functional	5780	8894	939.84	2097.64	1.16
3	CCNA_00222	glucose-6-phosphate isomerase/glucose-6 phosphate 1-epimerase		1620	0.66	essential	functional	4399	2340	715.28	551.89	-0.37
5	CCNA_00324	ExbD-family protein		459	0.57	semi-essential	faulty	7747	1051	1267.92	258.87	-2.29
5	CCNA_00340	succinyl-CoA synthetase beta chain		1200	0.54	essential	functional	28351	11108	4640.1	2735.96	-0.76
5	CCNA_00341	succinyl-CoA synthetase alpha chain	sucD	885	0.54	essential	functional	39820	24618	6517.18	6063.55	-0.1
5	CCNA_00342	2-oxoglutarate dehydrogenase E1 component	odhA	2964	0.59	essential	faulty	77608	37726	12701.8	9292.12	-0.45
5	CCNA_00343	dihydrolipoamide succinyltransferase	odhB	1209	0.63	essential	functional	31549	7250	5163.5	1785.71	-1.53
5	CCNA_00346	dihydrolipoamide dehydrogenase		1401	0.57	essential	functional	21614	53323	3537.48	13133.7	1.89
5	CCNA_00347	hypothetical protein		180	0.72			280	3325	45.83	818.97	4.16
5	CCNA_00350	hypothetical protein		681	0.62	semi-essential	functional	1338	1197	218.99	294.83	0.43
5	CCNA_00351	primosomal protein N'		2160	0.65	semi-essential	functional	3847	8476	629.62	2087.68	1.73
5	CCNA_00354	NlpC/P60 CHAP domain amidase protein		708	0.61	essential	faulty	7301	13279	1194.93	3270.69	1.45
5	CCNA_00364	deoxyhypusine synthase		1095	0.57	essential	faulty	14437	10706	2362.85	2636.95	0.16
5	CCNA_00365	ornithine decarboxylase		1260	0.6	essential	functional	17318	15981	2834.37	3936.21	0.47
5	CCNA_00370	ATP synthase B chain		510	0.62	essential	functional	33978	3529	5561.05	869.21	-2.68
5	CCNA_00371	ATP synthase B' chain		534	0.61	essential	functional	45298	3490	7413.75	859.61	-3.11
5	CCNA_00372	ATP synthase C chain		225	0.52	essential	faulty	31003	2571	5074.14	633.25	-3
5	CCNA_00373	ATP synthase A chain		762	0.61	essential	functional	32016	5494	5239.93	1353.2	-1.95
5	CCNA_00374	putative ATP synthase protein I		381	0.6			19676	3853	3220.29	949.01	-1.76
5	CCNA_00378	thiol:disulfide interchange protein dsbA		609	0.61			4559	1498	746.15	368.97	-1.02
5	CCNA_00379	thiol:disulfide interchange protein dsbA		615	0.61	essential	functional	6460	2468	1057.28	607.88	-0.8
26	CCNA_02326	acetylornithine aminotransferase/succinyldiaminopimelate aminotransferase		1218	0.61	essential	functional	16993	25478	2813.41	6337.81	1.17
26	CCNA_02328	cell cycle regulatory protein GcrA	gcrA	522	0.59	essential	functional	5454	10718	902.98	2666.17	1.56
26	CCNA_02329	exodeoxyribonuclease VII large subunit		1518	0.64	semi-essential	functional	3738	1548	618.87	385.07	-0.68
26	CCNA_02333	lipid A biosynthesis lauroyl acyltransferase		945	0.56	essential	functional	2832	2914	468.87	724.88	0.63
26	CCNA_02344	phosphoglycerate mutase		714	0.58	essential	functional	2071	3060	342.88	761.19	1.15
26	CCNA_02345	hypothetical protein		216	0.51	semi-essential	faulty	1780	2372	294.7	590.05	1
26	CCNA_02346	arabinose-5-phosphate isomerase		957	0.63	essential	functional	4091	8838	677.32	2198.51	1.7
26	CCNA_02380	aspartate 1-decarboxylase		357	0.52			1389	1230	229.97	305.97	0.41
26	CCNA_02381	hypothetical protein		651	0.65	semi-essential	faulty	4055	8499	671.36	2114.18	1.65
26	CCNA_02386	O-antigen ligase related enzyme		1224	0.61	semi-essential	functional	5878	21379	973.18	5318.16	2.45
26	CCNA_02388	ribose 5-phosphate isomerase		684	0.6			3592	39437	594.7	9810.2	4.04
26	CCNA_02389	glucosamine-1-phosphate acetyltransferase/UDP-N-acetylglucosamine pyrophosphorylase		1389	0.63	essential	functional	5046	58247	835.43	14489.3	4.12
26	CCNA_02390	phosphoglycolate phosphatase		714	0.64	essential	faulty	701	840	116.06	208.96	0.85
26	CCNA_02419	TonB1 protein		732	0.62			59848	2515	9908.61	625.62	-3.99
26	CCNA_02420	TonB accessory protein exbD		435	0.61			63786	1349	10560.6	335.57	-4.98
26	CCNA_02421	TonB accessory protein exbB		909	0.62			86741	1370	14361.1	340.8	-5.4
26	CCNA_02427	septum formation protein Maf		606	0.65	semi-essential	functional	10175	1523	1684.6	378.86	-2.15
26	CCNA_02428	translation initiation factor 1 (IF-1)		219	0.51	essential	faulty	7696	1134	1274.17	282.09	-2.18
26	CCNA_02434	hypothetical protein		441	0.62			3603	2876	596.52	715.42	0.26
26	CCNA_02435	UDP-N-acetylglucosamine 1-carboxyvinyltransferase		1290	0.62	essential	functional	7902	7822	1308.28	1945.77	0.57
26	CCNA_02449	hypothetical protein		654	0.6			2427	7989	401.82	1987.31	2.31
27	CCNA_02463	UDP-N-acetylglucosamine 4-epimerase		975	0.58	essential	functional	2669	1149	429.1	286.53	-0.58
27	CCNA_02518	aspartyl/glutamyl-tRNA(Asn/Gln) amidotransferase subunit B		1497	0.55	essential	functional	15855	12443	2549.04	3102.99	0.28
27	CCNA_02519	aspartyl/glutamyl-tRNA(Asn/Gln) amidotransferase subunit A		1470	0.6	essential	functional	13284	9046	2135.69	2255.86	0.08
27	CCNA_02520	aspartyl/glutamyl-tRNA(Asn/Gln) amidotransferase subunit C		288	0.6	essential	functional	2369	1280	380.87	319.2	-0.25
27	CCNA_02521	endonuclease involved in recombination		471	0.58	essential	functional	3452	919	554.98	229.18	-1.28
27	CCNA_02528	PlsY-like acyl-phosphate glycerol 3-phosphate acyltransferase		657	0.59	essential	functional	2009	804	322.99	200.5	-0.69
27	CCNA_02529	DNA recombination-mediator protein A, SMF family		1098	0.7			1005	776	161.58	193.52	0.26
27	CCNA_02531	proline-rich hypothetical protein		783	0.72			941	5815	151.29	1450.12	3.26
27	CCNA_02535	DNA topoisomerase I		2700	0.59	essential	functional	18581	10696	2987.3	2667.33	-0.16
27	CCNA_02543	LSU ribosomal protein L33P		168	0.41	semi-essential	faulty	2280	618	366.56	154.11	-1.25
27	CCNA_02546	GGDEF/response regulator protein PleD		1365	0.6			8062	7337	1296.14	1829.68	0.5
27	CCNA_02547	response regulator receiver protein DivK	divK	378	0.56	essential	functional	4541	2432	730.06	606.48	-0.27
27	CCNA_02572	adenylosuccinate lyase		1311	0.59	essential	functional	2734	8145	439.55	2031.17	2.21
27	CCNA_02596	SSU ribosomal protein S4P		618	0.58	essential	functional	64219	14587	10324.6	3637.66	-1.51
27	CCNA_02607	isocitrate dehydrogenase		1212	0.54	essential	functional	16345	9195	2627.81	2293.02	-0.2
27	CCNA_02612	alanyl-tRNA synthetase		2643	0.62	essential	functional	14067	32552	2261.58	8117.7	1.84
2	CCNA_00050	apolipoprotein N-acyltransferase		1593	0.57	semi-essential	functional	4838	3859	842.86	908	0.11
2	CCNA_00052	metal-dependent hydrolase/metalloproteinase		456	0.55	semi-essential	functional	3915	2976	682.06	700.24	0.04
2	CCNA_00057	glycoprotease family protein		636	0.73	semi-essential	functional	3170	5029	552.26	1183.29	1.1
2	CCNA_00062	tryptophanyl-tRNA synthetase	trpS	1035	0.63	semi-essential	functional	7180	8607	1250.87	2025.18	0.7
2	CCNA_03913	hypothetical protein		48	0.31	essential	faulty	1213	1503	211.32	353.65	0.74
2	CCNA_00063	MviN-family integral membrane protein	mviN	1563	0.66	essential	functional	5561	6184	968.82	1455.06	0.59
2	CCNA_00068	NAD(P)H-dependent glycerol-3-phosphate dehydrogenase	gpsA	1011	0.74	essential	functional	3772	10790	657.14	2538.82	1.95
2	CCNA_00069	O-sialoglycoprotein endopeptidase		1104	0.69	semi-essential	functional	2588	9181	450.87	2160.24	2.26
2	CCNA_00070	porphobilinogen deaminase		969	0.69	essential	functional	1879	8358	327.35	1966.59	2.59
2	CCNA_00071	uroporphyrinogen-III synthase		687	0.7	essential	functional	1101	12915	191.81	3038.82	3.99
2	CCNA_00082	class 1 lysyl-tRNA synthetase	lysS	1659	0.6	essential	faulty	10234	16265	1782.93	3827.06	1.1
2	CCNA_00100	Ribulose-5-phosphate 3-epimerase		660	0.64			5394	24499	939.72	5764.47	2.62
2	CCNA_00106	2-polyprenyl-6-methoxyphenol hydroxylase		1266	0.68	essential	functional	4102	4786	714.63	1126.12	0.66
2	CCNA_00107	Trm112p-like protein		198	0.62	semi-essential	functional	2941	2915	512.37	685.88	0.42
2	CCNA_00116	phosphoglucosamine mutase		1347	0.63	essential	functional	6294	7113	1096.52	1673.65	0.61
13	CCNA_01342	ATPase, AAA family		1302	0.61	semi-essential	faulty	3899	53626	686.44	13208.4	4.27
13	CCNA_01380	pole-organizing protein popZ	popZ	534	0.63	essential	functional	9131	4019	1607.57	989.9	-0.7
13	CCNA_01381	valyl-tRNA synthetase		2721	0.58	essential	functional	17501	6861	3081.16	1689.9	-0.87
13	CCNA_01394	uracil DNA glycosylase superfamily protein		822	0.54	essential	faulty	1933	3898	340.32	960.1	1.5
13	CCNA_01395	electron transfer flavoprotein-ubiquinone oxidoreductase FzeA	fzeA	1677	0.56	essential	functional	5606	10449	986.97	2573.65	1.38
13	CCNA_01397	4-diphosphocytidyl-2-C-methyl-D-erythritol kinase		873	0.67	essential	functional	1690	3077	297.54	757.88	1.35
13	CCNA_01403	glycyl-tRNA synthetase alpha chain	glyQ	900	0.56	essential	functional	5261	10712	926.23	2638.42	1.51
13	CCNA_01404	glycyl-tRNA synthetase beta chain	glyS	2079	0.57	essential	functional	13979	46239	2461.09	11388.9	2.21
13	CCNA_01409	delta-aminolevulinic acid dehydratase		1005	0.55	essential	functional	4015	9279	706.87	2285.47	1.69
13	CCNA_01417	5-aminolevulinic acid synthase		1227	0.54			8548	25705	1504.93	6331.28	2.07
13	CCNA_01421	6,7-dimethyl-8-ribityllumazine synthase		465	0.59			8224	8484	1447.89	2089.66	0.53
13	CCNA_01422	N utilization substance protein B NusB	nusB	450	0.58	essential	faulty	7787	13873	1370.95	3416.99	1.32
13	CCNA_01423	thiamine-monophosphate kinase		1059	0.62	semi-essential	functional	11041	18004	1943.84	4434.48	1.19
13	CCNA_01427	beta-barrel assembly machine (BAM) protein BamE	bamE	483	0.61	essential	functional	3331	4210	586.44	1036.95	0.82
13	CCNA_01431	fatty acid/phospholipid synthesis protein plsX		1083	0.62	essential	functional	6398	15306	1126.41	3769.95	1.74
13	CCNA_01432	3-oxoacyl-(acyl-carrier-protein) synthase III		978	0.6	essential	functional	4886	14900	860.21	3669.95	2.09
15	CCNA_01590	NAD-dependent DNA ligase	ligA	2352	0.63	essential	functional	4032	40202	672	10126.5	3.91
15	CCNA_01591	DNA polymerase III epsilon-like protein		630	0.54			1264	9546	210.67	2404.53	3.51
15	CCNA_01596	DNA helicase II	uvrD	2418	0.61	semi-essential	functional	6409	43854	1068.17	11046.4	3.37
15	CCNA_01607	SNARE associated protein family		720	0.57	essential	functional	2183	14952	363.83	3766.25	3.37
15	CCNA_01612	rod shape-determining protein MreB	mreB	1044	0.59	essential	functional	12441	15513	2073.5	3907.56	0.91
15	CCNA_01613	rod shape-determining protein MreC	mreC	1041	0.65	essential	functional	8391	14730	1398.5	3710.33	1.41
15	CCNA_01614	hypothetical protein		516	0.52	essential	functional	2789	8489	464.83	2138.29	2.2
15	CCNA_01615	cell elongation specific D,D-transpeptidase		2019	0.64	essential	functional	6976	24719	1162.67	6226.45	2.42
15	CCNA_01616	rod shape-determining protein RodA	rodA	1158	0.53	essential	functional	3939	20659	656.5	5203.78	2.99
15	CCNA_01618	uracil-DNA glycosylase		678	0.65	semi-essential	functional	3528	1012	588	254.91	-1.21
15	CCNA_01620	2-amino-4-hydroxy-6- hydroxymethyldihydropteridine pyrophosphokinase		495	0.65	essential	functional	530	6457	88.33	1626.45	4.2
15	CCNA_01626	pyridoxal phosphate biosynthetic protein pdxJ		765	0.62	essential	functional	2208	19411	368	4889.42	3.73
15	CCNA_01627	Holo-(acyl-carrier protein) synthase	acpS	402	0.6	essential	functional	1217	9108	202.83	2294.21	3.5
15	CCNA_01629	signal peptidase I		846	0.54	semi-essential	functional	7195	14731	1199.17	3710.58	1.63
15	CCNA_01630	ribonuclease III		696	0.68	essential	functional	3920	9992	653.33	2516.88	1.95
15	CCNA_01633	GTP-binding protein era	era	951	0.56	essential	functional	5610	6742	935	1698.24	0.86
15	CCNA_01637	topoisomerase IV subunit A		2280	0.58	essential	faulty	18509	23054	3084.83	5807.05	0.91
23	CCNA_02039	ATP-dependent endopeptidase clp, ATP-binding subunit ClpX	clpX	1263	0.57	essential	functional	19370	14449	3191.1	3621.3	0.18
23	CCNA_02040	phosphoserine phosphatase		669	0.59	essential	functional	3175	1108	523.06	277.69	-0.91
23	CCNA_02041	ATP-dependent endopeptidase clp, proteolytic subunit ClpP	clpP	642	0.54	essential	functional	12353	5928	2035.09	1485.71	-0.45
23	CCNA_02042	trigger factor chaperone		1365	0.59	semi-essential	functional	40267	28239	6633.77	7077.44	0.09
23	CCNA_02046	nitrogen regulatory protein P-II		339	0.53			3206	908	528.17	227.57	-1.21
23	CCNA_02047	glutamine synthetase		1410	0.55	semi-essential	functional	22175	4166	3653.21	1044.11	-1.81
23	CCNA_02052	topoisomerase IV subunit B		2088	0.61	essential	functional	11974	14210	1972.65	3561.4	0.85
23	CCNA_02056	ATP12 family chaperone protein		726	0.65	essential	functional	1612	3413	265.57	855.39	1.69
23	CCNA_02063	beta-barrel assembly machine (BAM) protein BamD	bamD	930	0.57	essential	functional	14903	6730	2455.19	1686.72	-0.54
23	CCNA_02064	UDP-3-O-(3-hydroxymyristoyl) N-acetylglucosamine deacetylase	lpxC	897	0.58	essential	functional	16579	12363	2731.3	3098.5	0.18
23	CCNA_02070	protein translocase subunit secD		1599	0.6	essential	functional	26369	31168	4344.15	7811.53	0.85
23	CCNA_02071	protein translocase subunit YajC		312	0.47	essential	functional	17077	7953	2813.34	1993.23	-0.5
23	CCNA_02075	peptidoglycan binding endopeptidase DipM	dipM	1830	0.66	essential	functional	18639	10535	3070.68	2640.35	-0.22
23	CCNA_02076	protein-L-isoaspartate O-methyltransferase		669	0.56	essential	functional	7486	5884	1233.28	1474.69	0.26
23	CCNA_02077	5'(3')-nucleotidase/polyphosphatase SurE		792	0.61	semi-essential	functional	8550	8668	1408.57	2172.43	0.63
23	CCNA_02078	seryl-tRNA synthetase	serS	1449	0.57	essential	functional	14194	11986	2338.39	3004.01	0.36
23	CCNA_02080	Sec-independent protein translocase protein tatC		903	0.55	semi-essential	functional	6690	3977	1102.14	996.74	-0.15
23	CCNA_02081	Sec-independent protein translocase protein tatB		603	0.59			9326	1719	1536.41	430.83	-1.83
36	CCNA_03655	folylpolyglutamate synthase/dihydrofolate synthase		1314	0.68	essential	functional	6812	2538	1093.42	654.12	-0.74
36	CCNA_03656	acetyl-coenzyme A carboxylase carboxyl transferase subunit beta		924	0.6	essential	functional	12724	10535	2042.38	2715.21	0.41
36	CCNA_03664	dihydrodipicolinate reductase		774	0.67	essential	functional	2547	1188	408.83	306.19	-0.42
36	CCNA_03673	hypothetical protein		402	0.64			7206	5949	1156.66	1533.25	0.41
36	CCNA_03680	aminopeptidase N		3588	0.56	semi-essential	functional	10260	44161	1646.87	11381.7	2.79
36	CCNA_03681	ABC transporter ATP-binding protein		885	0.55	semi-essential	functional	8852	8816	1420.87	2272.16	0.68
36	CCNA_03702	SSU ribosomal protein S1P		1710	0.58	essential	faulty	75744	29305	12157.9	7552.84	-0.69
36	CCNA_03703	cytidylate kinase		642	0.67	essential	functional	5050	7194	810.59	1854.12	1.19
36	CCNA_03704	3-phosphoshikimate 1-carboxyvinyltransferase		1332	0.65	essential	functional	6445	10929	1034.51	2816.75	1.45
36	CCNA_03713	RNA polymerase sigma-54 factor rpoN		1494	0.6	essential	functional	8236	23256	1321.99	5993.81	2.18
36	CCNA_03714	ABC transporter ATP-binding protein		759	0.56	essential	functional	12588	8186	2020.55	2109.79	0.06
36	CCNA_03715	OstA-like protein		561	0.6	essential	functional	11215	4155	1800.16	1070.88	-0.75
36	CCNA_03716	LptC-related lipopolysaccharide assembly protein		663	0.59	semi-essential	functional	9573	4641	1536.6	1196.13	-0.36
36	CCNA_03717	ribonuclease D		618	0.52	essential	functional	14592	5053	2342.22	1302.32	-0.85
36	CCNA_03719	undecaprenyl diphosphatase		801	0.55	essential	functional	2212	1803	355.06	464.69	0.39
36	CCNA_03726	3-amino-5-hydroxybenzoic acid synthase family		1161	0.59	essential	functional	9370	6351	1504.01	1636.86	0.12
36	CCNA_03729	transaldolase-like protein		654	0.59	essential	functional	5858	5562	940.29	1433.51	0.61
36	CCNA_03731	histidinol phosphatase-family protein		546	0.63	essential	functional	1999	2043	320.87	526.55	0.71
16	CCNA_01651	DNA gyrase subunit A		2760	0.6	essential	functional	24310	49295	5438.48	12672.2	1.22
16	CCNA_01652	phosphopantetheine adenylyltransferase		492	0.55	essential	functional	5043	11410	1128.19	2933.16	1.38
16	CCNA_01675	outer membrane protein		1785	0.63	essential	functional	3529	20062	789.49	5157.33	2.71
16	CCNA_01676	hypothetical protein		4122	0.64	essential	functional	6864	41372	1535.57	10635.5	2.79
16	CCNA_01686	exopolyphosphatase GppA		1107	0.62	semi-essential	functional	3730	11319	834.45	2909.77	1.8
16	CCNA_01687	FtsJ-family 23S rRNA methylase		711	0.63	essential	functional	2573	6448	575.62	1657.58	1.53
16	CCNA_01689	inosine-5'-monophosphate dehydrogenase		1464	0.58	semi-essential	functional	15056	15338	3368.23	3942.93	0.23
16	CCNA_01692	GMP synthase GuaA		1563	0.57	essential	functional	7926	13716	1773.15	3525.96	0.99
16	CCNA_01722	hypothetical protein		405	0.56			1336	3037	298.88	780.72	1.39
16	CCNA_01723	3-methyl-2-oxobutanoate hydroxymethyltransferase		828	0.61	essential	functional	4001	12769	895.08	3282.52	1.87
16	CCNA_01724	hypothetical protein		753	0.57	essential	functional	11741	10006	2626.62	2572.24	-0.03
16	CCNA_01725	beta-barrel assembly machine (BAM) protein BamB	bamB	1431	0.58	essential	functional	21892	19411	4897.54	4989.97	0.03
16	CCNA_01726	EngA-subfamily GTPase protein		1767	0.64	essential	functional	8238	9167	1842.95	2356.56	0.35
16	CCNA_01737	replicative DNA helicase		1524	0.57	essential	functional	5126	3092	1146.76	794.86	-0.53
31	CCNA_03115	cobaltochelatase cobS subunit		1011	0.88	essential	faulty	5193	2670	1224.76	640.29	-0.94
31	CCNA_03195	RNA polymerase sigma factor RpoH	rpoH	897	0.84	essential	functional	21846	2896	5152.36	694.48	-2.89
31	CCNA_03213	polyhydroxyalkanoic acid system protein		309	0.83			1836	1340	433.02	321.34	-0.43
31	CCNA_03256	chorismate synthase		1119	0.84	essential	functional	6105	5473	1439.86	1312.47	-0.13
31	CCNA_03274	hypothetical protein		117	0.49	essential	functional	271	710	63.92	170.26	1.41
31	CCNA_03277	glycosyltransferase		1050	0.88	semi-essential	functional	2766	10646	652.36	2553	1.97
31	CCNA_03304	translation elongation factor G (EF-G)		2079	0.85	essential	functional	115650	45051	27275.9	10803.6	-1.34
31	CCNA_03305	SSU ribosomal protein S7P		474	0.88	essential	faulty	42735	5619	10079	1347.48	-2.9
31	CCNA_03306	SSU ribosomal protein S12P		372	0.87	essential	functional	46761	1541	11028.5	369.54	-4.9
9_and_10	CCNA_00805	GTP-binding protein YihA	yihA	690	0.23	essential	functional	2038	2899	2038	1449.5	-0.49
9_and_10	CCNA_00806	inner membrane protein translocase component yidC	yidC	1848	0.22	essential	functional	8313	5973	8313	2986.5	-1.48
9_and_10	CCNA_00807	ribonuclease P protein component		450	0.19	essential	functional	1727	943	1727	471.5	-1.87
9_and_10	CCNA_00808	LSU ribosomal protein L34P		135	0.27	essential	faulty	2707	1995	2707	997.5	-1.44
9_and_10	CCNA_00845	antitoxin protein relB-1	relB-1	264	0.19	semi-essential	functional	452	266	452	133	-1.76
9_and_10	CCNA_R0019	stationary phase expressed sRNA		174	0.14			412	54	412	27	-3.93
9_and_10	CCNA_00860	holdfast inhibitor protein HfiA		237	0.32			1090	2228	1090	1114	0.03
9_and_10	CCNA_00862	xylonate dehydratase xylD	xylD	1776	0.25	essential	faulty	1898	814	1898	407	-2.22
9_and_10	CCNA_00874	biotin synthesis protein bioC	bioC	912	0.24	semi-essential	functional	878	834	878	417	-1.07
9_and_10	CCNA_00878	ATP-dependent RNA helicase		1431	0.27	essential	functional	19297	19252	19297	9626	-1
9_and_10	CCNA_00883	3-demethylubiquinone 3-methyltransferase		759	0.28	semi-essential	functional	2761	149	2761	74.5	-5.21
9_and_10	CCNA_00886	aspartokinase		1248	0.22	essential	functional	2111	5434	2111	2717	0.36
9_and_10	CCNA_00892	phosphoenolpyruvate-protein phosphotransferase PtsP		2265	0.27			5744	3480	5744	1740	-1.72
9_and_10	CCNA_00893	helix-turn-helix DNA-binding protein		1065	0.32	essential	functional	1725	2897	1725	1448.5	-0.25
9_and_10	CCNA_00894	1-hydroxy-2-methyl-2-(E)-butenyl 4-diphosphate synthase		1152	0.24	essential	functional	4153	3991	4153	1995.5	-1.06
9_and_10	CCNA_00896	hypothetical protein		372	0.19	semi-essential	faulty	24	2701	24	1350.5	5.81
9_and_10	CCNA_00899	bacterial peptide chain Release factor 1 (RF-1)		1071	0.26	essential	functional	1661	10112	1661	5056	1.61
9_and_10	CCNA_00919	hypothetical protein		225	0.21			2007	240	2007	120	-4.06
9_and_10	CCNA_00920	hypothetical protein		1113	0.27	semi-essential	faulty	7576	1069	7576	534.5	-3.83
9_and_10	CCNA_00941	tRNA (5-methylaminomethyl-2-thiouridylate)-methyltransferase MnmA		1224	0.33	essential	functional	5266	3374	5266	1687	-1.64
9_and_10	CCNA_00944	flagellar hook length determination protein		1203	0.41	semi-essential	faulty	1472	2371	1472	1185.5	-0.31
9_and_10	CCNA_00948	CtrA inhibitory protein SciP	sciP	282	0.32	essential	functional	1346	1900	1346	950	-0.5
9_and_10	CCNA_00966	pyridoxamine 5'-phosphate oxidase		669	0.23	essential	functional	1297	3283	1297	1641.5	0.34
9_and_10	CCNA_00976	signal peptide peptidase A	sppA	1785	0.25	essential	functional	5967	63153	5967	31576.5	2.4
9_and_10	CCNA_01001	ribokinase		912	0.31			1194	6458	1194	3229	1.44
9_and_10	CCNA_01003	flagellar biosynthesis protein FliO		321	0.32			603	3546	603	1773	1.56
9_and_10	CCNA_01060	type I protein secretion ATP-binding protein RsaD	rsaD	1737	0.3	semi-essential	functional	8484	7142	8484	3571	-1.25
9_and_10	CCNA_R0025	small non-coding RNA		337	0.01			89	171	89	85.5	-0.06
9_and_10	CCNA_01095	phenylalanyl-tRNA synthetase beta chain		2400	0.28	essential	functional	7180	35955	7180	17977.5	1.32
9_and_10	CCNA_01096	phenylalanyl-tRNA synthetase alpha chain		1074	0.23	essential	functional	3710	7181	3710	3590.5	-0.05
9_and_10	CCNA_01097	LSU ribosomal protein L20P		357	0.21	essential	functional	10158	9844	10158	4922	-1.05
9_and_10	CCNA_01098	LSU ribosomal protein L35P		201	0.27	essential	functional	7239	8330	7239	4165	-0.8
9_and_10	CCNA_01101	translation initiation factor 3 (IF-3)		522	0.28	essential	functional	4893	11902	4893	5951	0.28
9_and_10	CCNA_01103	ADP-heptose--LPS heptosyltransferase		972	0.33	essential	functional	1357	2781	1357	1390.5	0.04
9_and_10	CCNA_01104	glycosyltransferase		1173	0.27	essential	functional	898	2598	898	1299	0.53
9_and_10	CCNA_01114	cysteine desulfurase subunit SufE	sufE	426	0.22	essential	functional	532	1727	532	863.5	0.7
29_and_30	CCNA_02650	N-acetyl-anhydromuramyl-L-alanine amidase		729	0.47	essential	functional	504	3912	504	1671.79	1.73
29_and_30	CCNA_02678	conserved transmembrane protein		885	0.45	essential	functional	1324	2368	1324	1011.97	-0.39
29_and_30	CCNA_02679	conserved transmembrane protein		753	0.43			1233	1997	1233	853.42	-0.53
29_and_30	CCNA_02695	hypothetical protein		219	0.4			124	512	124	218.8	0.82
29_and_30	CCNA_02698	Inosine-uridine nucleoside N-ribohydrolase		972	0.39			1923	11310	1923	4833.33	1.33
29_and_30	CCNA_02704	NADP-dependent malic enzyme		2277	0.44	essential	functional	4185	15356	4185	6562.39	0.65
29_and_30	CCNA_02705	cold shock protein CspC	cspC	210	0.33	essential	functional	7750	8418	7750	3597.44	-1.11
29_and_30	CCNA_02719	hypothetical protein		615	0.48			470	422	470	180.34	-1.38
29_and_30	CCNA_02721	peptidase, M16 family		2931	0.43	semi-essential	functional	3617	1486	3617	635.04	-2.51
29_and_30	CCNA_02759	methionine aminopeptidase		831	0.4	essential	functional	2054	3241	2054	1385.04	-0.57
29_and_30	CCNA_02804	hypothetical protein		201	0.46			21	95	21	40.6	0.95
29_and_30	CCNA_02818	hypothetical protein		114	0.42			260	423	260	180.77	-0.52
29_and_30	CCNA_02835	CpxP-related protein		630	0.49	essential	faulty	298	1748	298	747.01	1.33
29_and_30	CCNA_02836	hypothetical protein		453	0.48			304	2288	304	977.78	1.69
29_and_30	CCNA_02844	antitoxin protein parD-3	parD-3	219	0.47	semi-essential	functional	337	2737	337	1169.66	1.8
29_and_30	CCNA_02855	PepSY peptidase propeptide domain protein		318	0.54	essential	functional	1596	2969	1596	1268.8	-0.33
29_and_30	CCNA_02866	hypothetical protein		465	0.37	semi-essential	functional	755	977	755	417.52	-0.85
29_and_30	CCNA_02934	hypothetical protein		702	0.4	semi-essential	functional	691	516	691	220.51	-1.65
29_and_30	CCNA_02941	transcription elongation factor greA	greA	474	0.63	semi-essential	faulty	4001	2153	4001	920.09	-2.12
29_and_30	CCNA_02942	nucleoside-diphosphate-sugar epimerase		1170	0.56	essential	functional	2516	7882	2516	3368.38	0.42
29_and_30	CCNA_02957	ArsR-family transcriptional regulator		363	0.52			161	734	161	313.68	0.96
29_and_30	CCNA_02964	thioredoxin-disulfide reductase		1008	0.52	essential	functional	2483	2440	2483	1042.74	-1.25
29_and_30	CCNA_02975	excinuclease ABC subunit C		1923	0.57			1097	17178	1097	7341.03	2.74
29_and_30	CCNA_03002	CDP-diacylglycerol--glycerol-3-phosphate 3-phosphatidyltransferase		618	0.54	essential	functional	1229	1726	1229	737.61	-0.74
29_and_30	CCNA_03006	quinolinate synthetase A		1104	0.58	essential	functional	675	4594	675	1963.25	1.54
29_and_30	CCNA_03007	L-aspartate oxidase		1536	0.65	essential	faulty	833	6096	833	2605.13	1.64
29_and_30	CCNA_03009	nicotinate-nucleotide pyrophosphorylase		849	0.56	essential	functional	674	25007	674	10686.8	3.99
29_and_30	CCNA_03026	two-component response regulator petR		702	0.58	essential	functional	387	6147	387	2626.92	2.76
29_and_30	CCNA_03029	3-deoxy-manno-octulosonate cytidylyltransferase		738	0.55	essential	faulty	304	490	304	209.4	-0.54
29_and_30	CCNA_03031	NlpC/P60 family protein		840	0.54			662	6064	662	2591.45	1.97
29_and_30	CCNA_03052	acyltransferase		1173	0.57	essential	functional	1165	1831	1165	782.48	-0.57
29_and_30	CCNA_03073	hypothetical protein		525	0.65	semi-essential	faulty	89	680	89	290.6	1.71
29_and_30	CCNA_03080	antitoxin protein parD-4	parD-4	252	0.44	semi-essential	functional	234	1047	234	447.44	0.94
29_and_30	CCNA_03090	acetyl-coenzyme A carboxylase carboxyl transferase subunit alpha		963	0.62	essential	functional	4219	5221	4219	2231.2	-0.92
29_and_30	CCNA_03103	shikimate kinase		603	0.59	essential	functional	773	3791	773	1620.09	1.07
29_and_30	CCNA_03104	3-dehydroquinate synthase		1113	0.6	essential	functional	1376	6019	1376	2572.22	0.9
33	CCNA_03372	bacterioferritin-associated ferredoxin		186	0.58			260	33	260	18.03	-3.85
33	CCNA_03373	thiamin-phosphate pyrophosphorylase		645	0.58	semi-essential	functional	1055	40673	1055	22225.7	4.4
33	CCNA_03378	inositol monophosphatase family protein		801	0.61	semi-essential	functional	2057	10295	2057	5625.68	1.45
33	CCNA_03384	LSU ribosomal protein L31P		231	0.56	essential	functional	2600	3991	2600	2180.87	-0.25
33	CCNA_03401	conserved hypothetical cytosolic protein		714	0.58	essential	functional	3028	6604	3028	3608.74	0.25
33	CCNA_03405	rpsU-divergently transcribed protein		678	0.65	semi-essential	faulty	1826	3090	1826	1688.52	-0.11
33	CCNA_03406	SSU ribosomal protein S21P	rpsU	234	0.5	essential	faulty	1804	19206	1804	10495.1	2.54
33	CCNA_03424	AAA-family response regulator tacA	tacA	1467	0.58	essential	functional	1109	5845	1109	3193.99	1.53
33	CCNA_03428	conserved hypothetical cytosolic protein	gapR	270	0.54	semi-essential	functional	1495	8830	1495	4825.14	1.69
33	CCNA_03429	haloacid dehalogenase superfamily, subfamily IA		618	0.59			4213	25159	4213	13748.1	1.71
33	CCNA_03430	LSU ribosomal protein L36P		126	0.38	essential	functional	3640	9993	3640	5460.66	0.59
33	CCNA_03455	GT1-family glycosyltransferase		1092	0.65	essential	functional	4034	31357	4034	17135	2.09
33	CCNA_03469	arginyl-tRNA synthetase		1803	0.61	essential	faulty	7679	4049	7679	2212.57	-1.8
33	CCNA_03471	4-hydroxy-3-methylbut-2-enyl diphosphate reductase		960	0.61	essential	functional	1668	16149	1668	8824.59	2.4
33	CCNA_03474	SpoVT-AbrB family transcription factor, phd antitoxin		228	0.54			1896	1935	1896	1057.38	-0.84
33	CCNA_03501	SUA5 translation factor-related protein		978	0.65	semi-essential	functional	2278	3826	2278	2090.71	-0.12
33	CCNA_03510	threonine synthase		1398	0.58	essential	faulty	2107	4958	2107	2709.29	0.36
33	CCNA_03525	hypothetical protein		342	0.62	semi-essential	faulty	643	1348	643	736.61	0.2
33	CCNA_03527	glutamate-cysteine ligase family 2		1362	0.56	essential	faulty	4459	5312	4459	2902.73	-0.62
33	CCNA_03534	4-hydroxybenzoate polyprenyltransferase	ubiA	948	0.62	semi-essential	functional	842	7890	842	4311.48	2.36
33	CCNA_03544	nicotinate-nucleotide adenylyltransferase		651	0.57	essential	functional	783	3360	783	1836.07	1.23
8	CCNA_00690	CarD-family transcriptional regulator		504	0.14	essential	functional	3850	10097	3850	4808.1	0.32
8	CCNA_00691	ferredoxin		342	0.16	essential	functional	951	874	951	416.19	-1.19
8	CCNA_00699	LSU ribosomal protein L28P		300	0.2	essential	functional	3472	4756	3472	2264.76	-0.62
8	CCNA_00708	cobaltochelatase cobT subunit		1929	0.22	essential	functional	7079	11053	7079	5263.33	-0.43
8	CCNA_03931	hypothetical protein		294	0.17			291	2425	291	1154.76	1.99
8	CCNA_00721	chaperonin GroEL		1644	0.18	essential	functional	47918	19909	47918	9480.48	-2.34
8	CCNA_00722	chaperonin GroES		291	0.16	essential	functional	5462	2973	5462	1415.71	-1.95
8	CCNA_00735	beta-barrel assembly machine (BAM) protein BamF	bamF	570	0.25	essential	functional	4006	4126	4006	1964.76	-1.03
8	CCNA_00736	lipoprotein signal peptidase		507	0.18	essential	functional	671	782	671	372.38	-0.85
8	CCNA_00737	isoleucyl-tRNA synthetase	ileS	2910	0.2	essential	functional	5725	5806	5725	2764.76	-1.05
8	CCNA_03934	hypothetical protein		45	0.07	essential	faulty	110	145	110	69.05	-0.67
8	CCNA_00740	riboflavin kinase/FMN adenylyltransferase		942	0.25	essential	functional	2429	334	2429	159.05	-3.93
8	CCNA_00748	ferrous iron transport protein A		321	0.25	essential	faulty	762	90	762	42.86	-4.15
8	CCNA_00749	ferrous iron transport protein B		1896	0.21	semi-essential	faulty	3320	704	3320	335.24	-3.31
8	CCNA_00758	translation elongation factor P EF-P		567	0.13	essential	functional	3283	310	3283	147.62	-4.48
8	CCNA_00761	hypothetical protein		210	0.17	essential	functional	606	327	606	155.71	-1.96
8	CCNA_00763	electron transfer flavoprotein alpha subunit		942	0.23	essential	faulty	5188	1537	5188	731.9	-2.83
8	CCNA_00764	electron transfer flavoprotein beta subunit		747	0.18	essential	faulty	3802	2107	3802	1003.33	-1.92
8	CCNA_00779	TonB superfamily protein		402	0.3			643	611	643	290.95	-1.14

## Sheet: Sheet_3
Column "2000 bp": Where is the TSS located, e.g. in the gene ("downstream"), in an upstream neighbour ("in") or beyond ("up")?
Column "200 bp": Does the TSS reach to beyond 200 bp ("200 bp").
50 bp and under is "coupled", if there is some expectation that the gene is coupled, the bp to the upstream neighbour is given.
"Mutation" refers to no match to 200 bp.
single	42
set	18
MIN	11	Exclusion of (the gene regulatory elements in) non-essential genes.
REC	16	Regulatory element in a recoded gene.
OPT	27	Synthesis optimization, the native and rewritten 200 bp upstream of the gene are not shared, regardless of where the TSS is.
200	6	TSS more than 200 bp upstream of gene or the TSS is within 200 bp upstream of the gene, but the native and rewritten sequences are identical.
total	60
Part	Organization	Categorization			200 bp	2000 bp	Locus tag	Product	LOG2 FC	Remeasured	Repaired
1	single	OPT	mutation				CCNA_00007	SSU ribosomal protein S20P	-2.08264	Repair of the rewritten restriction site AarI.
1	single	OPT	mutation				CCNA_00008	chromosome replication initiator protein DnaA	-3.75087
1	single	200			200 bp		CCNA_00010	chaperone protein DnaK	-3.69697
1	set	MIN	Exclusion of CCNA_00035	248	200 bp	in / up	CCNA_00033	polyribonucleotide nucleotidyltransferase/polynucleotide adenylyltransferase	-2.65173
1			Exclusion of CCNA_00035	coupled	200 bp	in / up	CCNA_00034	SSU ribosomal protein S15P	-4.93876	Point mutation and expansion of CCNA_00035; perhaps expansion should continue further upstream.
3	single	MIN	Exclusion of CCNA_00152	coupled	200 bp	in / up	CCNA_00153	adenine nucleotide exchange factor GrpE	-2.0645
3	single	200			200 bp		CCNA_00161	hypothetical protein	-1.59156
4	single	OPT	mutation				CCNA_00261	ribonucleoside-diphosphate reductase beta chain	-1.95362
4	single	REC				downstream	CCNA_00273	peptide deformylase	-2.38835
4	single	MIN	Exclusion of CCNA_00284	coupled	200 bp	in / up	CCNA_00283	2,3,4,5-tetrahydropyridine-2-carboxylate N-succinyltransferase	-2.62347
4	single	MIN	Exclusion of CCNA_00305	coupled	200 bp	in / up	CCNA_00304	3-deoxy-D-manno-octulosonic-acid transferase	-2.49136
4	single	OPT	CCNA_00307 / Overrun	coupled	200 bp	up	CCNA_00306	lysophospholipid acyltransferase	-1.56765
5	single	OPT	mutation				CCNA_00324	ExbD-family protein	-2.29218
5	single	OPT	CCNA_00342	59	200 bp	in / up	CCNA_00343	dihydrolipoamide succinyltransferase	-1.53185
5	set	OPT	CCNA_00373	coupled	200 bp	up	CCNA_00370	ATP synthase B chain	-2.67758
5			CCNA_00373	126	200 bp	up	CCNA_00371	ATP synthase B' chain	-3.10846
5			CCNA_00373	coupled		up	CCNA_00372	ATP synthase C chain	-3.00231
5			CCNA_00374	coupled	200 bp	up	CCNA_00373	ATP synthase A chain	-1.95317
5			mutation				CCNA_00374	putative ATP synthase protein I	-1.76269
7	single	OPT	mutation				CCNA_00517	peptidyl-tRNA hydrolase	-2.11709
7	set	200			200 bp		CCNA_00530	LSU ribosomal protein L10P	-1.83707
7			CCNA_00530	coupled	200 bp	up	CCNA_00531	LSU ribosomal protein L12P (L7/L12)	-1.89749
7	single	MIN	Exclusion of CCNA_00685		200 bp	in / up	CCNA_00684	anti-sigma factor, ChrR-family	-1.95634
8	set	OPT	CCNA_00722	57	200 bp	up	CCNA_00721	chaperonin GroEL	-2.33754
8			mutation				CCNA_00722	chaperonin GroES	-1.9479
8	single	MIN	Exclusion of CCNA_00741	coupled	200 bp	in / up	CCNA_00740	riboflavin kinase/FMN adenylyltransferase	-3.93283
8	set	OPT	mutation		200 bp		CCNA_00748	ferrous iron transport protein A	-4.15218
8			CCNA_00748	coupled	200 bp	up	CCNA_00749	ferrous iron transport protein B	-3.30793
8	single	OPT	mutation				CCNA_00758	translation elongation factor P EF-P	-4.47506
8	set	OPT	CCNA_00764	coupled	200 bp	up	CCNA_00761	hypothetical protein	-1.96042
8			CCNA_00764	coupled	200 bp	up	CCNA_00763	electron transfer flavoprotein alpha subunit	-2.82545
8			mutation				CCNA_00764	electron transfer flavoprotein beta subunit	-1.92196	Expansion of the promoter region.
9_and_10	single	REC				downstream	CCNA_00807	ribonuclease P protein component	-1.87294
9_and_10	single	REC				downstream	CCNA_00845	antitoxin protein relB-1	-1.7649
9_and_10	single	MIN	Exclusion of CCNA_00863	coupled	200 bp	in / up	CCNA_00862	xylonate dehydratase xylD	-2.22138
9_and_10	single	MIN	Exclusion of CCNA_00884	coupled	200 bp	in / up	CCNA_00883	3-demethylubiquinone 3-methyltransferase	-5.21181
9_and_10	single	OPT	mutation				CCNA_00892	phosphoenolpyruvate-protein phosphotransferase PtsP	-1.72297
9_and_10	set	REC				downstream	CCNA_00919	hypothetical protein	-4.06393
9_and_10			CCNA_00919	coupled	200 bp	in	CCNA_00920	hypothetical protein	-3.82517
9_and_10	single	REC				downstream	CCNA_00941	tRNA (5-methylaminomethyl-2-thiouridylate)-methyltransferase MnmA	-1.64225
11	single	OPT	mutation				CCNA_01132	sensory transduction histidine kinase/receiver protein CckA	-3.39258
11	set	REC	CCNA_01222 / 1221	67 / coupled	200 bp	in	CCNA_01220	7-keto-8-aminopelargonate synthetase	-2.88724
11			CCNA_01222	67		in	CCNA_01221	acyl carrier protein	-2.85451
17	set	200	CCNA_01741	coupled	200 bp	up	CCNA_01740	SSU ribosomal protein S18P	-3.21931
17							CCNA_01741	SSU ribosomal protein S6P	-2.80878
17	single	OPT	mutation				CCNA_01749	acyl carrier protein	-2.19344	Repair of the rewritten restriction site BsaI.
17	single	OPT	mutation				CCNA_01770	nucleoside diphosphate kinase	-1.80941
18	single	200			200 bp	up	CCNA_01819	RNA-binding protein, Hfq family	-2.70402	Expansion of the promoter region.	No.
23	single	REC	CCNA_02046			in	CCNA_02047	glutamine synthetase	-1.80689
23	single	OPT	CCNA_02082	84		in / up	CCNA_02081	Sec-independent protein translocase protein tatB	-1.83438
24	single	OPT	mutation				CCNA_02127	oxacillin resistance-associated protein fmtC	-1.91135
26	set	200	CCNA_02421		200 bp	up	CCNA_02419	TonB1 protein	-3.98532
26			CCNA_02421		200 bp	up	CCNA_02420	TonB accessory protein exbD	-4.97592
26					200 bp	up	CCNA_02421	TonB accessory protein exbB	-5.39711
26	set	OPT	CCNA_02428		200 bp	up	CCNA_02427	septum formation protein Maf	-2.15269
26			mutation				CCNA_02428	translation initiation factor 1 (IF-1)	-2.17534
27	single	OPT	mutation				CCNA_02596	SSU ribosomal protein S4P	-1.505
28	single	REC	CCNA_03971	coupled		in	CCNA_02623	cell division protein FtsZ	-1.60471
29_and_30	single	MIN	Exclusion of CCNA_02720	96	200 bp	in / up	CCNA_02721	peptidase, M16 family	-2.50987
29_and_30	single	MIN	Exclusion of CCNA_02933	147		in / up	CCNA_02934	hypothetical protein	-1.64782
29_and_30	single	OPT	mutation				CCNA_02941	transcription elongation factor greA	-2.12052
31	single	REC	CCNA_03987	coupled		in	CCNA_03195	RNA polymerase sigma factor RpoH	-2.89122
31	set	REC	CCNA_03307	coupled	200 bp	in	CCNA_03305	SSU ribosomal protein S7P	-2.90302
31			CCNA_03307		200 bp	in	CCNA_03306	SSU ribosomal protein S12P	-4.89935
32	set	OPT	CCNA_R0076	coupled	200 bp	up	CCNA_03310	transcription antitermination protein NusG	-3.21801
32			CCNA_R0076	98	200 bp	up	CCNA_03311	protein translocase subunit SecE	-3.88959
33	single	OPT	mutation				CCNA_03372	bacterioferritin-associated ferredoxin	-3.84982
33	single	MIN	Exclusion of CCNA_03909	coupled	200 bp	in / up	CCNA_03469	arginyl-tRNA synthetase	-1.7952
34	set	OPT	CCNA_03562	coupled	200 bp	up	CCNA_03558	ATP synthase epsilon chain	-2.11676	Repaired within the 200 bp upstream of CCNA_03562.
34			CCNA_03562	coupled	200 bp	up	CCNA_03559	hypothetical protein	-2.4236	Repaired within the 200 bp upstream of CCNA_03562.
34			CCNA_03562	coupled	200 bp	up	CCNA_03560	ATP synthase beta chain	-2.91807	Repaired within the 200 bp upstream of CCNA_03562.
34			CCNA_03562	coupled	200 bp	up	CCNA_03561	ATP synthase gamma chain	-2.77719	Repaired within the 200 bp upstream of CCNA_03562.
35	set	REC	CCNA_R0080	coupled	200 bp	up	CCNA_03627b	ATP phosphoribosyltransferase regulatory subunit	-2.64282
35			CCNA_R0080			in	CCNA_03628b	histidyl-tRNA synthetase	-1.5595
35	single	REC	CCNA_R0195			in	CCNA_03630b	antitoxin protein SocA	-1.60384
35	set	REC	CCNA_03644	coupled	200 bp	in	CCNA_03642	succinate dehydrogenase flavoprotein subunit	-2.11521
35			CCNA_03644	coupled	200 bp	in	CCNA_03643	succinate dehydrogenase membrane anchor subunit	-2.46986
35				141			CCNA_03644	succinate dehydrogenase cytochrome B-556 subunit	-2.83818
37	set	OPT	CCNA_03754	coupled	200 bp	up	CCNA_03753	iron-sulfur cluster-binding protein	-3.27749
37			mutation				CCNA_03754	FtsZ-binding protein FzlA	-3.12251
37	set	REC	CCNA_03768	coupled	200 bp	in	CCNA_03766	16S rRNA processing protein RimM	-2.76395	Recoded CCNA_03768.
37			CCNA_03768			in	CCNA_03767	SSU ribosomal protein S16P	-2.88958	Recoded CCNA_03768.
37	single	OPT	mutation				CCNA_03780	conserved hypothetical secreted protein	-2.39454	Repaired within the 200 bp upstream of CCNA_03780
28	single	REC				downstream	CCNA_03971	hypothetical protein	-2.09381
9_and_10	single	REC				downstream	CCNA_R0019	stationary phase expressed sRNA	-3.93161
32	single	OPT	mutation				CCNA_R0076	tRNA-Trp	-3.75128

## Sheet: Sheet_4
Exclusion principle: genes in bin "different: insulation"; excluded genes excluded in display FC. Excluded genes wiht a LOG2FC < 0. Excluded genes that show a natural abberation or an abberation at the 3' end.
**Manual assessment of the synthetic profile was followed by inspection of natural profile of 12 potential candidates for rho-dependent termination. The subsequent list of genes in which a terminator was to be expected was assessed by WebGeSTer DB. In 5 cases (blue) a terminator was found. If no such structure could be found, rho-dependent termination is assumed (red).
																Termination analysis
	Part	Locus tag	Annotation	Allele	Length	Fraction recoded	Essentiality	Functionality	Abberation	End	Altered context	Coupling	region recoded	Reported terminator	Termination absent for	Natural terminator in	Start	End	82805888/palin and 36641589/palin	Annotation	Remark
(internal) antisense promoter or read-through through antisense neighbour	24	CCNA_02171	nucleoside permease nupC		1281	0.6			synthetic	5'	•*		na	•	CCNA_02180
	9_and_10	CCNA_01114	cysteine desulfurase subunit SufE	sufE	426	0.22	essential	functional	synthetic	5'	•*		na	na	na
	18	CCNA_01791	CTP synthase		1653	0.58	essential	functional	synthetic	5'	•*		na	na	na
	4	CCNA_00252	multimodular transpeptidase-transglycosylase PbpX		1962	0.57			synthetic	5'	•*		na	na	na						Transcription of CETH_00261 is low. Antisense transcription from within CETH_00261 leads to transcription "overflow" in CETH_00252.
	36	CCNA_03656	acetyl-coenzyme A carboxylase carboxyl transferase subunit beta		924	0.6	essential	functional	synthetic	5'	•*		na		CCNA_03673						Annotated CCNA_03657 promoter / extensive read-through CCNA_03673.
terminator not included to the full extent	29_and_30	CCNA_03080	antitoxin protein parD-4	parD-4	252	0.44	semi-essential	functional	synthetic	5'	•		na	•	CCNA_03090						Annotated terminator matches sequence present in downstream CCNA_03884, but appears to not be complete.
	4	CCNA_00317	GTP-binding protein CgtA	cgtA	1065	0.58	essential	functional	synthetic	5'	•		na	•	CCNA_00320
	31	CCNA_03277	glycosyltransferase		1050	0.88	semi-essential	functional	synthetic	5'	•		na	•	CCNA_03304						Note: antisense CCNA_R0188.
	17	CCNA_01776	ribonuclease D		1170	0.6	essential	functional	synthetic	5'	•		na	•	CCNA_01770
	36	CCNA_03726	3-amino-5-hydroxybenzoic acid synthase family		1161	0.59	essential	functional	synthetic	5'	•		na	•	CCNA_03729
	2	CCNA_00082	class 1 lysyl-tRNA synthetase	lysS	1659	0.6	essential	faulty	synthetic	5'	•		na	•	CCNA_00100
	31	CCNA_03213	polyhydroxyalkanoic acid system protein		309	0.83			synthetic	5'	•		na	•	CCNA_03195
internal synthetic promoter, terminator not included or rho-dependent termination**	33	CCNA_03501	SUA5 translation factor-related protein		978	0.65	semi-essential	functional	synthetic	5'	•		na		CCNA_03510						New event originating in the 3' region of CETH_03510.
	16	CCNA_01692	GMP synthase GuaA		1563	0.57	essential	functional	synthetic	5'	•		na		CCNA_01689	CCNA_01691		1819091	reg	tRNA/rRNA methyltransferase	CCNA_01689 is not terminated.
	15	CCNA_01629	signal peptidase I		846	0.54	semi-essential	functional	synthetic	5'	•		na		CCNA_01627	CCNA_01628		1749035	reg	hypothetical protein	CCNA_01627 is not terminated.
	4	CCNA_00309	hypothetical protein		234	0.5	essential	functional	synthetic	5'	•		na		CCNA_00317	CCNA_00316	330777		cmp	glutamate 5-kinase	CCNA_00317 is not terminated.
	25	CCNA_02210	dihydrofolate reductase		516	0.64	essential	functional	synthetic	5'	•		na		CCNA_02208	CCNA_02209*		2357847	reg	NA	CCNA_02208 is not terminated. Antisense CCNA_02209 has been removed.
	15	CCNA_01590	NAD-dependent DNA ligase	ligA	2352	0.63	essential	functional	synthetic	5'	•		na		CCNA_01581						New event originating in the 3' region of CETH_01581.
	25	CCNA_02299	cell division ATP-binding protein FtsE	ftsE	708	0.61	semi-essential	functional	synthetic	5'	•		na		CCNA_R0160						CETH_R0160 is expressed at a higher level than CCNA_R0160.
	3	CCNA_00137	hybrid two-component histidine kinase/receiver protein ShkA	shkA	1545	0.7	semi-essential	faulty	synthetic	5'	•		na		CCNA_00140	CCNA_00139	150993		cmp	magnesium chelatase subunit ChlI-like ATPase	CCNA_00140 is not terminated.
	16	CCNA_01686	exopolyphosphatase GppA		1107	0.62	semi-essential	functional	synthetic	5'	•		na		CCNA_01676	NA					(New event in) CCNA_01676 is not terminated.
	25	CCNA_02320	2'-deoxycytidine 5'-triphosphate deaminase		1026	0.6	essential	faulty	synthetic	5'	•		na		CCNA_02326						New event originating in the 3' region of CETH_02326.
	37	CCNA_03793	cell division protein FtsY	ftsY	942	0.62	essential	functional	synthetic	5'	•		na		CCNA_03799	CCNA_03797	3960736		cmp	glutathione-dependent formaldehyde-activating enzyme	CCNA_03799 is not terminated.
	1	CCNA_00036	ribosome-binding factor A		450	0.6	semi-essential	faulty	synthetic	5'	•		na		CCNA_00041	CCNA_00041	42585		cmp	protein translation initiation factor 2 IF-2	CCNA_00041 is not terminated.
	25	CCNA_02243	D-alanyl-D-alanine serine-type carboxypeptidase		1356	0.6	semi-essential	functional	synthetic	5'	•		na		CCNA_02210						CETH_02210 is expressed at a higher level than CCNA_02210.
	9_and_10	CCNA_00966	pyridoxamine 5'-phosphate oxidase		669	0.23	essential	functional	synthetic	5'	•		na		CCNA_00948						New event originating in the 3' region of CETH_00948.
	17	CCNA_01756	hypothetical protein		120	0.57			synthetic	5'	•		na		CCNA_01758	CCNA_01757	1883718		cmp	dimethyladenosine transferase	CCNA_01758 is not terminated. In addition, the degradation rate seems to differ.
	2	CCNA_00063	MviN-family integral membrane protein	mviN	1563	0.66	essential	functional	synthetic	5'	•		na		CCNA_00068						Reconsider - transcription of CCNA_00068
	26	CCNA_02333	lipid A biosynthesis lauroyl acyltransferase		945	0.56	essential	functional	synthetic	5'	•		na		CCNA_02344	CCNA_02343	2482784		cmp	hypothetical protein with pentapeptide repeats	CCNA_02344 is not terminated.
	15	CCNA_01633	GTP-binding protein era	era	951	0.56	essential	functional	synthetic	5'	•		na		CCNA_01630	CCNA_01630		1750721	reg	ribonuclease III	CCNA_01630 is not terminated.
	18	CCNA_01809	lipoic acid synthetase		978	0.6	essential	functional	synthetic	5'	•		na		CCNA_01803	CCNA_01806		1931668	reg	ferritin-like domain protein	CCNA_01803 is not terminated.
	33	CCNA_03378	inositol monophosphatase family protein		801	0.61	semi-essential	functional	synthetic	5'	•		na		CCNA_03373						High level of intergenic transcription not fully "caught" by CCNA_03373.
translation	15	CCNA_01614	hypothetical protein		516	0.52	essential	functional	synthetic	5'		•	na		CCNA_01613
	32	CCNA_03333	PAS-family sensor histidine kinase		2394	0.61			synthetic	5'		•	na		CCNA_03334						Could this relate to translation and an effect on degradation?
	1	CCNA_R0098	small non-coding RNA		198	0.29			synthetic	5'		•	na		CCNA_00042						Might include expression level other than termination, as CCNA_00042 runs through CCNA_R0098.
	1	CCNA_00005	DNA polymerase III, epsilon chain	dnaQ	714	0.53	essential	functional	synthetic	5'		•	na		CCNA_00004
	28	CCNA_02640	phospho-N-acetylmuramoyl-pentapeptide- transferase		1113	0.58	essential	functional	synthetic	5'		•	na		CCNA_02641
	31	CCNA_03274	hypothetical protein		117	0.49	essential	functional	synthetic	5'		•	na		CCNA_R0075						Might include expression level other than termination, as CCNA_03275 runs through CCNA_03274. Might include R0075 or 03277.
	16	CCNA_01724	hypothetical protein		753	0.57	essential	functional	synthetic	5'				•	CCNA_01724
	33	CCNA_03428	conserved hypothetical cytosolic protein	gapR	270	0.54	semi-essential	functional	synthetic	5'					CCNA_03429						CETH_03429 appears to be transcribed at a higher level than CCNA_03429.
	32	CCNA_03331	phosphomethylpyrimidine kinase/hydroxymethylpyrimidine kinase		804	0.63	essential	functional	synthetic	5'					CCNA_03333						Enhanced expression of CETH_03333 from within CETH_03334.
	4	CCNA_00307	phospholipid-lipopolysaccharide ABC transporter		1824	0.66			synthetic	5'	*				CCNA_00317						The high amount of transcription from CCNA_00317, now in close vicinity of CETH_00307 and in the natural situation is allowed to run through downstream sense genes, causes aberrant insulation in CETH_00307.
	26	CCNA_02389	glucosamine-1-phosphate acetyltransferase/UDP-N-acetylglucosamine pyrophosphorylase		1389	0.63	essential	functional	synthetic	5'	*				CCNA_00057						High amount of transcription originating from CETH_00057 and not present in the natural situation. The region upstream of R0057 and R0057 have not been recoded. Could the (natural) high amount of transcription from CCNA_02419 somehow block this event in the natural situation?
pcm	2	CCNA_00069	O-sialoglycoprotein endopeptidase		1104	0.69	semi-essential	functional	synthetic	5'					ni						Included a pcm in CETH_00070 at position 31'736 that fires heavily into CETH_00069.
	15	CCNA_01607	SNARE associated protein family		720	0.57	essential	functional	synthetic	5'					ni						Included a pcm in CETH_01596 at position 292'191 that fires into CETH_01607.
	33	CCNA_03373	thiamin-phosphate pyrophosphorylase		645	0.58	semi-essential	functional	synthetic	5'					ni						Potential presence of an intergenic promoter downstream of CETH_03372.
	34	CCNA_03584	histidine phosphotransferase ChpT	chpT	678	0.65	semi-essential	functional	synthetic	5'					ni						Potential presence of 2 (antisense) promoters in CETH_03577; trace exact location / sequence.
	18	CCNA_01812	2-C-methyl-D-erythritol 4-phosphate cytidylyltransferase/2-C-methyl-D-erythritol 2,4-cyclodiphosphate synthase		1149	0.64	semi-essential	functional	synthetic	5'					ni						CCNA_01819 contains (natural and synthetic) a pcm. Perhaps (antisense) transcription of CCNA_01819 is high enough in the natural situation to override this motif: the synthetic situation however, does not limit sufficiently.
	9_and_10	CCNA_01095	phenylalanyl-tRNA synthetase beta chain		2400	0.28	essential	functional	synthetic	5'					ni						See CCNA_01096; pcm "overrides" transcription CETH_01095.
											Has the upstream neighbour been replaced (Y / N)? * Antisense orientation of upstream gene.	Is the upstream gene within 50 bp of the gene under investigation (Y / N)?	Has the upstream region up to the (unchanged) neighbour been recoded (Y / N)?	Does the upstream gene come with an annotated terminator (Y / N)?	Which upstream gene is not terminated (locus_tag) (ni = not investigated)?	Which upstream (removed) natural neighbour carries a terminator (locus_tag)?

## Sheet: Sheet_5
Part	Locus tag	Annotation	Fraction recoded	Essentiality	Functionality	Label	Sublabel
1	CCNA_00003	shikimate 5-dehydrogenase	0.68	semi-essential	functional	same	same
1	CCNA_00004	dephospho-CoA kinase	0.6	essential	functional	same	same
1	CCNA_00005	DNA polymerase III, epsilon chain	0.53	essential	functional	different	ins
1	CCNA_00007	SSU ribosomal protein S20P	0.61	essential	faulty	different	ins
1	CCNA_00008	chromosome replication initiator protein DnaA	0.63	essential	functional	same	same
1	CCNA_00010	chaperone protein DnaK	0.55	essential	functional	same	same
1	CCNA_00013	protein-PII uridylyltransferase	0.63	semi-essential	functional	different	in_gene
1	CCNA_00033	polyribonucleotide nucleotidyltransferase/polynucleotide adenylyltransferase	0.59	essential	functional	different	in_gene
1	CCNA_00034	SSU ribosomal protein S15P	0.56	essential	faulty	same	same
1	CCNA_00036	ribosome-binding factor A	0.6	semi-essential	faulty	different	ins
1	CCNA_00041	protein translation initiation factor 2 IF-2	0.66	essential	functional	different	in_gene
1	CCNA_00042	RNA-binding protein, YlxR family	0.64	essential	functional	same	same
1	CCNA_00043	N utilization substance protein A NusA	0.58	essential	functional	different	ins
1	CCNA_00044	ribosome maturation protein RimP	0.52	semi-essential	functional	same	same
1	CCNA_00045	inorganic pyrophosphatase	0.52	essential	functional	same	same
1	CCNA_00048	S-adenosylmethionine synthetase	0.57	essential	functional	same	same
2	CCNA_00050	apolipoprotein N-acyltransferase	0.57	semi-essential	functional	same	same
2	CCNA_00052	metal-dependent hydrolase/metalloproteinase	0.55	semi-essential	functional	same	same
2	CCNA_00057	glycoprotease family protein	0.73	semi-essential	functional	same	same
2	CCNA_00062	tryptophanyl-tRNA synthetase	0.63	semi-essential	functional	different	ins
2	CCNA_00063	MviN-family integral membrane protein	0.66	essential	functional	different	ins
2	CCNA_00068	NAD(P)H-dependent glycerol-3-phosphate dehydrogenase	0.74	essential	functional	same	same
2	CCNA_00069	O-sialoglycoprotein endopeptidase	0.69	semi-essential	functional	different	ins
2	CCNA_00070	porphobilinogen deaminase	0.69	essential	functional	different	ins
2	CCNA_00071	uroporphyrinogen-III synthase	0.7	essential	functional	same	same
2	CCNA_00082	class 1 lysyl-tRNA synthetase	0.6	essential	faulty	different	ins
2	CCNA_00100	Ribulose-5-phosphate 3-epimerase	0.64			same	same
2	CCNA_00106	2-polyprenyl-6-methoxyphenol hydroxylase	0.68	essential	functional	different	ins
2	CCNA_00107	Trm112p-like protein	0.62	semi-essential	functional	same	same
2	CCNA_00116	phosphoglucosamine mutase	0.63	essential	functional	different	in_gene
3	CCNA_00130	Kup system potassium uptake protein	0.6	semi-essential	functional	same	same
3	CCNA_00137	hybrid two-component histidine kinase/receiver protein ShkA	0.7	semi-essential	faulty	different	ins
3	CCNA_00140	glutathione synthetase	0.55	semi-essential	functional	same	same
3	CCNA_00153	adenine nucleotide exchange factor GrpE	0.54	semi-essential	functional	different	ins
3	CCNA_00155	DNA polymerase III, beta chain	0.62	essential	functional	different	ins
3	CCNA_00159	DNA gyrase subunit B	0.59	essential	functional	different	in_gene
3	CCNA_00161	hypothetical protein	0.71			same	same
3	CCNA_00197	LSU ribosomal protein L19P	0.58	essential	faulty	same	same
3	CCNA_00198	tRNA (guanine-N1) -methyltransferase	0.52	semi-essential	functional	different	ins
3	CCNA_00211	Porphyromonas-type peptidyl-arginine deiminase	0.64	essential	functional	different	ins
3	CCNA_00212	N-carbamoylputrescine amidase	0.58	essential	functional	different	in_gene
3	CCNA_00217	thiol:disulfide interchange protein DsbD	0.67	semi-essential	functional	different	ins
3	CCNA_00222	glucose-6-phosphate isomerase/glucose-6 phosphate 1-epimerase	0.66	essential	functional	same	same
4	CCNA_00252	multimodular transpeptidase-transglycosylase PbpX	0.57			different	ins
4	CCNA_00261	ribonucleoside-diphosphate reductase beta chain	0.51			different	ins
4	CCNA_00265	AMP nucleosidase	0.61			different	in_gene
4	CCNA_00268	DNA polymerase III subunit gamma/tau	0.64			same	same
4	CCNA_00273	peptide deformylase	0.53			different	ins
4	CCNA_00277	succinyl-diaminopimelate desuccinylase	0.63			different	in_gene
4	CCNA_00283	2,3,4,5-tetrahydropyridine-2-carboxylate N-succinyltransferase	0.58			different	ins
4	CCNA_00295	phosphate transport system protein phoU	0.6			different	in_gene
4	CCNA_00303	tetraacyldisaccharide-1-P 4'-kinase	0.67			different	in_gene
4	CCNA_00304	3-deoxy-D-manno-octulosonic-acid transferase	0.67			same	same
4	CCNA_00306	lysophospholipid acyltransferase	0.63			same	same
4	CCNA_00307	phospholipid-lipopolysaccharide ABC transporter	0.66			different	ins
4	CCNA_00308	protein tyrosine phosphatase CtpA	0.5	essential	functional	different	ins
4	CCNA_00309	hypothetical protein	0.5	essential	functional	different	ins
4	CCNA_00317	GTP-binding protein CgtA	0.58	essential	functional	different	ins
4	CCNA_00320	LSU ribosomal protein L27P	0.6	essential	faulty	different	ins
4	CCNA_00321	LSU ribosomal protein L21P	0.59	essential	functional	same	same
5	CCNA_00324	ExbD-family protein	0.57	semi-essential	faulty	different	ins
5	CCNA_00340	succinyl-CoA synthetase beta chain	0.54	essential	functional	different	ins
5	CCNA_00341	succinyl-CoA synthetase alpha chain	0.54	essential	functional	same	same
5	CCNA_00342	2-oxoglutarate dehydrogenase E1 component	0.59	essential	faulty	same	same
5	CCNA_00343	dihydrolipoamide succinyltransferase	0.63	essential	functional	different	in_gene
5	CCNA_00346	dihydrolipoamide dehydrogenase	0.57	essential	functional	different	in_gene
5	CCNA_00347	hypothetical protein	0.72			same	same
5	CCNA_00350	hypothetical protein	0.62	semi-essential	functional	same	same
5	CCNA_00351	primosomal protein N'	0.65	semi-essential	functional	different	in_gene
5	CCNA_00354	NlpC/P60 CHAP domain amidase protein	0.61	essential	faulty	same	same
5	CCNA_00364	deoxyhypusine synthase	0.57	essential	faulty	same	same
5	CCNA_00365	ornithine decarboxylase	0.6	essential	functional	same	same
5	CCNA_00370	ATP synthase B chain	0.62	essential	functional	different	in_gene
5	CCNA_00371	ATP synthase B' chain	0.61	essential	functional	same	same
5	CCNA_00372	ATP synthase C chain	0.52	essential	faulty	different	ins
5	CCNA_00373	ATP synthase A chain	0.61	essential	functional	same	same
5	CCNA_00374	putative ATP synthase protein I	0.6			same	same
5	CCNA_00378	thiol:disulfide interchange protein dsbA	0.61			same	same
5	CCNA_00379	thiol:disulfide interchange protein dsbA	0.61	essential	functional	same	same
6	CCNA_00380	conserved hypothetical cytosolic protein	0.64	essential	functional	same	same
6	CCNA_00382	adenine-specific methyltransferase ccrM	0.54	essential	functional	different	ins
6	CCNA_00390	ADP-heptose--LPS heptosyltransferase	0.61	semi-essential	functional	same	same
6	CCNA_00496	threonyl-tRNA synthetase	0.61	essential	functional	different	in_gene
6	CCNA_00500	hydroxymethylglutaryl-CoA lyase	0.65	essential	functional	same	same
6	CCNA_00501	glucosyltransferase	0.63	essential	functional	different	ins
6	CCNA_00502	glycosyl transferase family protein	0.62	essential	functional	different	ins
7	CCNA_00517	peptidyl-tRNA hydrolase	0.21	essential	functional	same	same
7	CCNA_00518	LSU ribosomal protein L25P	0.16	semi-essential	functional	same	same
7	CCNA_00520	ribose-phosphate pyrophosphokinase	0.17	semi-essential	functional	same	same
7	CCNA_00524	conserved hypothetical cytosolic protein	0.23	semi-essential	functional	same	same
7	CCNA_00525	prolipoprotein diacylglyceryl transferase	0.17	essential	functional	different	in_gene
7	CCNA_00530	LSU ribosomal protein L10P	0.11	essential	functional	same	same
7	CCNA_00531	LSU ribosomal protein L12P (L7/L12)	0.16	essential	functional	same	same
7	CCNA_00536	DNA-directed RNA polymerase beta chain	0.14	essential	functional	same	same
7	CCNA_00537	DNA-directed RNA polymerase beta' chain	0.15	essential	functional	same	same
7	CCNA_00546	hypothetical protein	0.21	essential	functional	same	same
7	CCNA_00564	sensory transduction protein kinase CenK	0.22	essential	functional	different	ins
7	CCNA_00678	LSU ribosomal protein L11P	0.11	essential	functional	same	same
7	CCNA_00684	anti-sigma factor, ChrR-family	0.22	essential	functional	same	same
8	CCNA_00690	CarD-family transcriptional regulator	0.14	essential	functional	same	same
8	CCNA_00691	ferredoxin	0.16	essential	functional	same	same
8	CCNA_00699	LSU ribosomal protein L28P	0.2	essential	functional	same	same
8	CCNA_00708	cobaltochelatase cobT subunit	0.22	essential	functional	different	ins
8	CCNA_00721	chaperonin GroEL	0.18	essential	functional	same	same
8	CCNA_00722	chaperonin GroES	0.16	essential	functional	same	same
8	CCNA_00735	beta-barrel assembly machine (BAM) protein BamF	0.25	essential	functional	same	same
8	CCNA_00736	lipoprotein signal peptidase	0.18	essential	functional	same	same
8	CCNA_00737	isoleucyl-tRNA synthetase	0.2	essential	functional	same	same
8	CCNA_00740	riboflavin kinase/FMN adenylyltransferase	0.25	essential	functional	different	ins
8	CCNA_00748	ferrous iron transport protein A	0.25	essential	faulty	different	in_gene
8	CCNA_00749	ferrous iron transport protein B	0.21	semi-essential	faulty	different	in_gene
8	CCNA_00758	translation elongation factor P EF-P	0.13	essential	functional	different	in_gene
8	CCNA_00761	hypothetical protein	0.17	essential	functional	same	same
8	CCNA_00763	electron transfer flavoprotein alpha subunit	0.23	essential	faulty	same	same
8	CCNA_00764	electron transfer flavoprotein beta subunit	0.18	essential	faulty	same	same
8	CCNA_00779	TonB superfamily protein	0.3			same	same
9_and_10	CCNA_00805	GTP-binding protein YihA	0.23	essential	functional	same	same
9_and_10	CCNA_00806	inner membrane protein translocase component yidC	0.22	essential	functional	same	same
9_and_10	CCNA_00807	ribonuclease P protein component	0.19	essential	functional	same	same
9_and_10	CCNA_00808	LSU ribosomal protein L34P	0.27	essential	faulty	same	same
9_and_10	CCNA_00845	antitoxin protein relB-1	0.19	semi-essential	functional	same	same
9_and_10	CCNA_00860	holdfast inhibitor protein HfiA	0.32			same	same
9_and_10	CCNA_00862	xylonate dehydratase xylD	0.25	essential	faulty	different	ins
9_and_10	CCNA_00874	biotin synthesis protein bioC	0.24	semi-essential	functional	different	ins
9_and_10	CCNA_00878	ATP-dependent RNA helicase	0.27	essential	functional	same	same
9_and_10	CCNA_00883	3-demethylubiquinone 3-methyltransferase	0.28	semi-essential	functional	different	ins
9_and_10	CCNA_00886	aspartokinase	0.22	essential	functional	different	in_gene
9_and_10	CCNA_00892	phosphoenolpyruvate-protein phosphotransferase PtsP	0.27			same	same
9_and_10	CCNA_00893	helix-turn-helix DNA-binding protein	0.32	essential	functional	same	same
9_and_10	CCNA_00894	1-hydroxy-2-methyl-2-(E)-butenyl 4-diphosphate synthase	0.24	essential	functional	same	same
9_and_10	CCNA_00896	hypothetical protein	0.19	semi-essential	faulty	different	in_gene
9_and_10	CCNA_00899	bacterial peptide chain Release factor 1 (RF-1)	0.26	essential	functional	different	in_gene
9_and_10	CCNA_00919	hypothetical protein	0.21			different	ins
9_and_10	CCNA_00920	hypothetical protein	0.27	semi-essential	faulty	different	in_gene
9_and_10	CCNA_00941	tRNA (5-methylaminomethyl-2-thiouridylate)-methyltransferase MnmA	0.33	essential	functional	same	same
9_and_10	CCNA_00944	flagellar hook length determination protein	0.41	semi-essential	faulty	same	same
9_and_10	CCNA_00948	CtrA inhibitory protein SciP	0.32	essential	functional	same	same
9_and_10	CCNA_00966	pyridoxamine 5'-phosphate oxidase	0.23	essential	functional	different	ins
9_and_10	CCNA_00976	signal peptide peptidase A	0.25	essential	functional	same	same
9_and_10	CCNA_01001	ribokinase	0.31			same	same
9_and_10	CCNA_01003	flagellar biosynthesis protein FliO	0.32			same	same
9_and_10	CCNA_01060	type I protein secretion ATP-binding protein RsaD	0.3	semi-essential	functional	same	same
9_and_10	CCNA_01095	phenylalanyl-tRNA synthetase beta chain	0.28	essential	functional	different	ins
9_and_10	CCNA_01096	phenylalanyl-tRNA synthetase alpha chain	0.23	essential	functional	different	ins
9_and_10	CCNA_01097	LSU ribosomal protein L20P	0.21	essential	functional	same	same
9_and_10	CCNA_01098	LSU ribosomal protein L35P	0.27	essential	functional	same	same
9_and_10	CCNA_01101	translation initiation factor 3 (IF-3)	0.28	essential	functional	same	same
9_and_10	CCNA_01103	ADP-heptose--LPS heptosyltransferase	0.33	essential	functional	same	same
9_and_10	CCNA_01104	glycosyltransferase	0.27	essential	functional	same	same
9_and_10	CCNA_01114	cysteine desulfurase subunit SufE	0.22	essential	functional	different	ins
11	CCNA_01116	histidine protein kinase DivJ	0.39	essential	faulty	different	in_gene
11	CCNA_01118	hypothetical protein	0.35	essential	functional	same	same
11	CCNA_01132	sensory transduction histidine kinase/receiver protein CckA	0.38	essential	functional	different	ins
11	CCNA_01210	nucleotidyltransferase family protein	0.32	essential	faulty	same	same
11	CCNA_01211	MobA-like NTP transferase domain protein	0.32	essential	functional	same	same
11	CCNA_01212	dATP pyrophosphohydrolase	0.3			same	same
11	CCNA_01213	YjgP/YjgQ family membrane permease	0.38	essential	functional	same	same
11	CCNA_01214	YjgP/YjgQ family membrane permease	0.35	essential	functional	different	in_gene
11	CCNA_01215	histidine triad (HIT) hydrolase	0.38			same	same
11	CCNA_01217	phosphatidylglycerophosphate synthase	0.32			different	in_gene
11	CCNA_01218	sphingosine kinase/diacylglycerol kinase-related protein	0.34	semi-essential	functional	same	same
11	CCNA_01219	putative cytosolic protein	0.33	essential	functional	same	same
11	CCNA_01220	7-keto-8-aminopelargonate synthetase	0.3			same	same
11	CCNA_01221	acyl carrier protein	0.3			same	same
11	CCNA_01222	NADH-ubiquinone oxidoreductase	0.34	semi-essential	faulty	same	same
11	CCNA_01223	acyl-CoA synthetase	0.36			different	ins
11	CCNA_01224	O-antigen membrane transport protein	0.34	essential	functional	same	same
12	CCNA_01252	soluble lytic murein transglycosylase	0.61	semi-essential	functional	same	same
12	CCNA_01253	dihydrodipicolinate synthase	0.57	essential	functional	same	same
12	CCNA_01254	SsrA-binding protein	0.58	semi-essential	functional	same	same
12	CCNA_01275	bifunctional 5,10-methylene-tetrahydrofolate dehydrogenase/ 5,10-methylene-tetrahydrofolate cyclohydrolase	0.59	essential	functional	different	ins
12	CCNA_01280	cell development regulator SpmY	0.61	essential	faulty	different	ins
12	CCNA_01304	hypothetical protein	0.67			same	same
12	CCNA_01305	SSU ribosomal protein S10P	0.56			same	same
12	CCNA_01306	LSU ribosomal protein L3P	0.61			different	in_gene
12	CCNA_01307	LSU ribosomal protein L1E-L4P	0.62			same	same
12	CCNA_01308	LSU ribosomal protein L23P	0.61			same	same
12	CCNA_01309	LSU ribosomal protein L2P	0.61			different	in_gene
12	CCNA_01310	SSU ribosomal protein S19P	0.57			same	same
12	CCNA_01311	LSU ribosomal protein L22P	0.59			same	same
12	CCNA_01312	SSU ribosomal protein S3P	0.61			different	in_gene
12	CCNA_01313	LSU ribosomal protein L16P	0.6			same	same
12	CCNA_01314	LSU ribosomal protein L29P	0.66			same	same
12	CCNA_01315	SSU ribosomal protein S17P	0.49			different	in_gene
12	CCNA_01320	SSU ribosomal protein S8P	0.62			different	in_gene
12	CCNA_01321	LSU ribosomal protein L6P	0.53			different	ins
12	CCNA_01322	LSU ribosomal protein L18P	0.71			same	same
12	CCNA_01323	SSU ribosomal protein S5P	0.6			different	in_gene
12	CCNA_01324	LSU ribosomal protein L30P	0.65	essential	functional	same	same
12	CCNA_01325	LSU ribosomal protein L15P	0.62	essential	functional	same	same
12	CCNA_01326	protein translocase subunit secY	0.55	essential	functional	same	same
12	CCNA_01327	adenylate kinase/nucleoside-diphosphate kinase	0.65	essential	functional	different	in_gene
12	CCNA_01328	SSU ribosomal protein S13P	0.53	essential	faulty	same	same
12	CCNA_01329	SSU ribosomal protein S11P	0.55	essential	faulty	same	same
12	CCNA_01330	DNA-directed RNA polymerase alpha chain	0.59	essential	functional	same	same
12	CCNA_01332	LSU ribosomal protein L17P	0.63	essential	functional	different	ins
13	CCNA_01342	ATPase, AAA family	0.61	semi-essential	faulty	same	same
13	CCNA_01380	pole-organizing protein popZ	0.63	essential	functional	different	ins
13	CCNA_01381	valyl-tRNA synthetase	0.58	essential	functional	same	same
13	CCNA_01394	uracil DNA glycosylase superfamily protein	0.54	essential	faulty	different	in_gene
13	CCNA_01395	electron transfer flavoprotein-ubiquinone oxidoreductase FzeA	0.56	essential	functional	different	in_gene
13	CCNA_01397	4-diphosphocytidyl-2-C-methyl-D-erythritol kinase	0.67	essential	functional	same	same
13	CCNA_01403	glycyl-tRNA synthetase alpha chain	0.56	essential	functional	different	in_gene
13	CCNA_01404	glycyl-tRNA synthetase beta chain	0.57	essential	functional	same	same
13	CCNA_01409	delta-aminolevulinic acid dehydratase	0.55	essential	functional	same	same
13	CCNA_01417	5-aminolevulinic acid synthase	0.54			same	same
13	CCNA_01421	6,7-dimethyl-8-ribityllumazine synthase	0.59			different	in_gene
13	CCNA_01422	N utilization substance protein B NusB	0.58	essential	faulty	same	same
13	CCNA_01423	thiamine-monophosphate kinase	0.62	semi-essential	functional	same	same
13	CCNA_01427	beta-barrel assembly machine (BAM) protein BamE	0.61	essential	functional	same	same
13	CCNA_01431	fatty acid/phospholipid synthesis protein plsX	0.62	essential	functional	same	same
13	CCNA_01432	3-oxoacyl-(acyl-carrier-protein) synthase III	0.6	essential	functional	same	same
14	CCNA_01438	heme O monooxygenase	0.6			same	same
14	CCNA_01440	LSU ribosomal protein L13P	0.61	essential	functional	same	same
14	CCNA_01441	SSU ribosomal protein S9P	0.55	essential	functional	same	same
14	CCNA_01448	fructose-1,6-bisphosphatase, class II	0.58			same	same
14	CCNA_01450	single-stranded-DNA-specific exonuclease recJ	0.61	essential	functional	different	ins
14	CCNA_01453	electron transport complex I subunit, NADH-ubiquinone oxidoreductase	0.54			same	same
14	CCNA_01496	2-dehydro-3-deoxyphosphooctonate aldolase	0.64	essential	functional	same	same
14	CCNA_01497	ADP-L-glycero-D-manno-heptose-6-epimerase	0.59			same	same
14	CCNA_01547	methionyl-tRNA synthetase	0.59			same	same
14	CCNA_01552	polar localization protein TipN	0.66	essential	functional	different	ins
14	CCNA_01560	phosphoenolpyruvate carboxylase	0.65			different	in_gene
15	CCNA_01590	NAD-dependent DNA ligase	0.63	essential	functional	different	ins
15	CCNA_01591	DNA polymerase III epsilon-like protein	0.54			same	same
15	CCNA_01596	DNA helicase II	0.61	semi-essential	functional	different	in_gene
15	CCNA_01607	SNARE associated protein family	0.57	essential	functional	different	ins
15	CCNA_01612	rod shape-determining protein MreB	0.59	essential	functional	same	same
15	CCNA_01613	rod shape-determining protein MreC	0.65	essential	functional	different	in_gene
15	CCNA_01614	hypothetical protein	0.52	essential	functional	different	ins
15	CCNA_01615	cell elongation specific D,D-transpeptidase	0.64	essential	functional	same	same
15	CCNA_01616	rod shape-determining protein RodA	0.53	essential	functional	same	same
15	CCNA_01618	uracil-DNA glycosylase	0.65	semi-essential	functional	same	same
15	CCNA_01620	2-amino-4-hydroxy-6- hydroxymethyldihydropteridine pyrophosphokinase	0.65	essential	functional	same	same
15	CCNA_01626	pyridoxal phosphate biosynthetic protein pdxJ	0.62	essential	functional	same	same
15	CCNA_01627	Holo-(acyl-carrier protein) synthase	0.6	essential	functional	same	same
15	CCNA_01629	signal peptidase I	0.54	semi-essential	functional	different	ins
15	CCNA_01630	ribonuclease III	0.68	essential	functional	same	same
15	CCNA_01633	GTP-binding protein era	0.56	essential	functional	different	ins
15	CCNA_01637	topoisomerase IV subunit A	0.58	essential	faulty	same	same
16	CCNA_01651	DNA gyrase subunit A	0.6	essential	functional	different	in_gene
16	CCNA_01652	phosphopantetheine adenylyltransferase	0.55	essential	functional	same	same
16	CCNA_01675	outer membrane protein	0.63	essential	functional	different	in_gene
16	CCNA_01676	hypothetical protein	0.64	essential	functional	same	same
16	CCNA_01686	exopolyphosphatase GppA	0.62	semi-essential	functional	different	ins
16	CCNA_01687	FtsJ-family 23S rRNA methylase	0.63	essential	functional	same	same
16	CCNA_01689	inosine-5'-monophosphate dehydrogenase	0.58	semi-essential	functional	different	ins
16	CCNA_01692	GMP synthase GuaA	0.57	essential	functional	different	ins
16	CCNA_01722	hypothetical protein	0.56			same	same
16	CCNA_01723	3-methyl-2-oxobutanoate hydroxymethyltransferase	0.61	essential	functional	different	ins
16	CCNA_01724	hypothetical protein	0.57	essential	functional	different	ins
16	CCNA_01725	beta-barrel assembly machine (BAM) protein BamB	0.58	essential	functional	same	same
16	CCNA_01726	EngA-subfamily GTPase protein	0.64	essential	functional	different	in_gene
16	CCNA_01737	replicative DNA helicase	0.57	essential	functional	same	same
17	CCNA_01740	SSU ribosomal protein S18P	0.65	essential	functional	same	same
17	CCNA_01741	SSU ribosomal protein S6P	0.57	essential	functional	same	same
17	CCNA_01746	malonyl-CoA-(acyl-carrier-protein) transacylase FabD	0.67	essential	functional	same	same
17	CCNA_01747	3-oxoacyl-(acyl-carrier protein) reductase	0.63	essential	functional	same	same
17	CCNA_01749	acyl carrier protein	0.44	essential	functional	same	same
17	CCNA_01750	3-oxoacyl-(acyl-carrier-protein) synthase II	0.6	essential	functional	different	in_gene
17	CCNA_01751	aminodeoxychorismate lyase	0.65			different	in_gene
17	CCNA_01752	YicC-family protein	0.63			same	same
17	CCNA_01753	guanylate kinase	0.49	essential	functional	same	same
17	CCNA_01756	hypothetical protein	0.57			different	ins
17	CCNA_01758	4-hydroxythreonine-4-phosphate dehydrogenase	0.69	essential	functional	same	same
17	CCNA_01759	peptidyl-prolyl cis-trans isomerase	0.57	essential	functional	same	same
17	CCNA_01760	OstA-like organic solvent tolerance protein	0.59	essential	faulty	same	same
17	CCNA_01761	YjgP/YjgQ family membrane permease	0.6	essential	functional	same	same
17	CCNA_01762	YjgP/YjgQ family membrane permease	0.59	essential	functional	different	ins
17	CCNA_01764	DNA polymerase III, chi subunit	0.59	essential	functional	same	same
17	CCNA_01765	peptidase inhibitor, I78 family	0.66			same	same
17	CCNA_01770	nucleoside diphosphate kinase	0.57	semi-essential	faulty	same	same
17	CCNA_01776	ribonuclease D	0.6	essential	functional	different	ins
17	CCNA_01783	chromosome replication regulator protein HdaA	0.74	essential	functional	same	same
17	CCNA_01784	hypothetical protein	0.37			different	ins
18	CCNA_01791	CTP synthase	0.58	essential	functional	different	ins
18	CCNA_01792	LSU ribosomal protein L32P	0.48	essential	faulty	same	same
18	CCNA_01793	aspartate protease	0.62			different	in_gene
18	CCNA_01795	phosphopyruvate hydratase	0.55	essential	functional	same	same
18	CCNA_01797	FtsB-related septum formation initiator	0.54	essential	functional	same	same
18	CCNA_01799	pyruvate dehydrogenase E1 component alpha subunit	0.56	essential	faulty	same	same
18	CCNA_01800	pyruvate dehydrogenase E1 component beta subunit	0.59	essential	faulty	same	same
18	CCNA_01803	pyruvate dehydrogenase complex, dihydrolipoamide acetyltransferase component	0.64	essential	faulty	same	same
18	CCNA_01809	lipoic acid synthetase	0.6	essential	functional	different	ins
18	CCNA_01812	2-C-methyl-D-erythritol 4-phosphate cytidylyltransferase/2-C-methyl-D-erythritol 2,4-cyclodiphosphate synthase	0.64	semi-essential	functional	different	ins
18	CCNA_01819	RNA-binding protein, Hfq family	0.45			same	same
18	CCNA_01864	TetR-family transcriptional regulator	0.5	essential	functional	different	ins
18	CCNA_01899	DNA polymerase III, delta' subunit	0.64	essential	functional	same	same
18	CCNA_01900	thymidylate kinase	0.64	essential	functional	same	same
18	CCNA_01921	Sdh5 family flavination protein	0.49	essential	functional	different	ins
18	CCNA_01935	FeS assembly SUF system protein	0.62			same	same
18	CCNA_01936	cysteine desulfurase/selenocysteine lyase	0.58	essential	functional	same	same
18	CCNA_01937	FeS assembly protein SufD	0.65	semi-essential	faulty	same	same
18	CCNA_01938	ATP-dependent transporter SufC	0.6	essential	functional	same	same
18	CCNA_01939	ADP-ribosylglycohydrolase	0.44			same	same
18	CCNA_01940	ABC transporter-associated protein SufB	0.54	essential	functional	same	same
18	CCNA_01941	cysteine desulfhydrase/Selenocysteine lyase	0.66	essential	functional	same	same
18	CCNA_01942	Rrf2 family protein	0.53			same	same
19	CCNA_01946	tyrosyl-tRNA synthetase	0.57	essential	functional	different	in_gene
19	CCNA_01950	peptide chain Release factor 2 (RF-2)	0.58	essential	functional	different	ins
19	CCNA_01952	N-acetylmuramoyl-L-alanine amidase	0.61	essential	functional	same	same
19	CCNA_01954	ribonuclease E	0.59			same	same
19	CCNA_01957	thiazole biosynthesis protein ThiG	0.65	essential	functional	different	in_gene
19	CCNA_01958	ThiaminS ubiquitin-like sulfur carrier protein ThiS	0.52	essential	faulty	same	same
19	CCNA_01959	3-dehydroquinate dehydratase	0.62	essential	functional	different	ins
19	CCNA_01960	acetyl-CoA carboxylase biotin carboxyl carrier protein subunit	0.65	essential	functional	same	same
19	CCNA_01961	biotin carboxylase	0.59	essential	functional	different	in_gene
19	CCNA_01968	pentapeptide repeats containing protein	0.63	essential	faulty	different	ins
19	CCNA_01969	aspartyl-tRNA synthetase	0.55	essential	faulty	different	ins
19	CCNA_01970	triosephosphate isomerase	0.61	essential	functional	same	same
19	CCNA_01971	peptidyl-prolyl cis-trans isomerase	0.63	essential	functional	different	ins
21	CCNA_01982	glutamyl-tRNA synthetase	0.58	essential	faulty	different	ins
22	CCNA_02006	lipoprotein releasing system ATP-binding protein lolD	0.64	essential	functional	same	same
22	CCNA_02007	lipoprotein releasing system transmembrane protein lolE	0.55	essential	functional	same	same
22	CCNA_02008	prolyl-tRNA synthetase	0.53	essential	functional	different	ins
22	CCNA_02014	Biotin-(acetyl-CoA carboxylase) ligase	0.64	essential	functional	different	ins
22	CCNA_02017	NADH-quinone oxidoreductase chain L	0.55	semi-essential	faulty	different	ins
22	CCNA_02018	NADH-quinone oxidoreductase chain K	0.57	essential	functional	same	same
22	CCNA_02019	NADH-quinone oxidoreductase chain J	0.65			same	same
22	CCNA_02020	NADH-quinone oxidoreductase chain I	0.6	essential	functional	same	same
22	CCNA_02021	hypothetical protein	0.6			same	same
22	CCNA_02022	NADH-quinone oxidoreductase chain H	0.52	essential	functional	different	ins
22	CCNA_02023	NADH-quinone oxidoreductase chain G	0.61	essential	functional	same	same
22	CCNA_02024	NADH-quinone oxidoreductase chain F	0.57	essential	functional	same	same
22	CCNA_02027	NADH-quinone oxidoreductase chain E	0.59			different	in_gene
22	CCNA_02028	NTF2 superfamily protein	0.59			same	same
22	CCNA_02029	NADH-quinone oxidoreductase chain D	0.53	essential	functional	same	same
22	CCNA_02030	hypothetical protein	0.58			same	same
22	CCNA_02031	NADH-quinone oxidoreductase chain C	0.52	essential	functional	same	same
22	CCNA_02032	NADH-quinone oxidoreductase chain B	0.47	essential	functional	same	same
22	CCNA_02033	NADH-quinone oxidoreductase chain A	0.48	essential	functional	same	same
23	CCNA_02039	ATP-dependent endopeptidase clp, ATP-binding subunit ClpX	0.57	essential	functional	same	same
23	CCNA_02040	phosphoserine phosphatase	0.59	essential	functional	same	same
23	CCNA_02041	ATP-dependent endopeptidase clp, proteolytic subunit ClpP	0.54	essential	functional	different	ins
23	CCNA_02042	trigger factor chaperone	0.59	semi-essential	functional	different	ins
23	CCNA_02046	nitrogen regulatory protein P-II	0.53			different	ins
23	CCNA_02047	glutamine synthetase	0.55	semi-essential	functional	different	ins
23	CCNA_02052	topoisomerase IV subunit B	0.61	essential	functional	different	ins
23	CCNA_02056	ATP12 family chaperone protein	0.65	essential	functional	different	in_gene
23	CCNA_02063	beta-barrel assembly machine (BAM) protein BamD	0.57	essential	functional	same	same
23	CCNA_02064	UDP-3-O-(3-hydroxymyristoyl) N-acetylglucosamine deacetylase	0.58	essential	functional	same	same
23	CCNA_02070	protein translocase subunit secD	0.6	essential	functional	different	in_gene
23	CCNA_02071	protein translocase subunit YajC	0.47	essential	functional	same	same
23	CCNA_02075	peptidoglycan binding endopeptidase DipM	0.66	essential	functional	different	ins
23	CCNA_02076	protein-L-isoaspartate O-methyltransferase	0.56	essential	functional	same	same
23	CCNA_02077	5'(3')-nucleotidase/polyphosphatase SurE	0.61	semi-essential	functional	different	in_gene
23	CCNA_02078	seryl-tRNA synthetase	0.57	essential	functional	same	same
23	CCNA_02080	Sec-independent protein translocase protein tatC	0.55	semi-essential	functional	different	in_gene
23	CCNA_02081	Sec-independent protein translocase protein tatB	0.59			same	same
24	CCNA_02085	anhydromuramoyl-peptide exo-beta-N-acetylglucosaminidase	0.6			different	in_gene
24	CCNA_02086	cell division protein FtsN	0.72	essential	functional	different	ins
24	CCNA_02094	MviM-like NAD-dependent oxidoreductase	0.63	semi-essential	functional	same	same
24	CCNA_02097	periplasmic glucan glucosyltransferase	0.58	essential	functional	different	in_gene
24	CCNA_02127	oxacillin resistance-associated protein fmtC	0.59	semi-essential	functional	different	ins
24	CCNA_02130	pyruvate kinase	0.67			different	in_gene
24	CCNA_02149	1-deoxy-D-xylulose 5-phosphate synthase	0.61	essential	functional	different	ins
24	CCNA_02150	dimethylallyltransferase/geranyltranstransferase	0.62	semi-essential	functional	same	same
24	CCNA_02151	exodeoxyribonuclease VII small subunit	0.6	semi-essential	functional	different	in_gene
24	CCNA_02171	nucleoside permease nupC	0.6			different	ins
24	CCNA_02180	iron-sulfur cluster assembly/repair protein ApbC	0.65			same	same
24	CCNA_02183	tRNA delta(2)-isopentenylpyrophosphate transferase	0.66	semi-essential	functional	different	in_gene
24	CCNA_02194	fumarate hydratase	0.59	essential	functional	different	ins
24	CCNA_02197	hypothetical protein	0.62			same	same
25	CCNA_02204	ketol-acid reductoisomerase/2-dehydropantoate 2-reductase	0.56	essential	functional	same	same
25	CCNA_02208	thymidylate synthase	0.57	essential	functional	different	in_gene
25	CCNA_02210	dihydrofolate reductase	0.64	essential	functional	different	ins
25	CCNA_02243	D-alanyl-D-alanine serine-type carboxypeptidase	0.6	semi-essential	functional	different	ins
25	CCNA_02299	cell division ATP-binding protein FtsE	0.61	semi-essential	functional	different	ins
25	CCNA_02300	cell division protein FtsX	0.71	semi-essential	functional	same	same
25	CCNA_02302	1-acyl-sn-glycerol-3-phosphate acyltransferase	0.53	essential	functional	same	same
25	CCNA_02320	2'-deoxycytidine 5'-triphosphate deaminase	0.6	essential	faulty	different	ins
26	CCNA_02326	acetylornithine aminotransferase/succinyldiaminopimelate aminotransferase	0.61	essential	functional	different	in_gene
26	CCNA_02328	cell cycle regulatory protein GcrA	0.59	essential	functional	same	same
26	CCNA_02329	exodeoxyribonuclease VII large subunit	0.64	semi-essential	functional	same	same
26	CCNA_02333	lipid A biosynthesis lauroyl acyltransferase	0.56	essential	functional	different	ins
26	CCNA_02344	phosphoglycerate mutase	0.58	essential	functional	different	in_gene
26	CCNA_02345	hypothetical protein	0.51	semi-essential	faulty	same	same
26	CCNA_02346	arabinose-5-phosphate isomerase	0.63	essential	functional	different	in_gene
26	CCNA_02380	aspartate 1-decarboxylase	0.52			same	same
26	CCNA_02381	hypothetical protein	0.65	semi-essential	faulty	different	in_gene
26	CCNA_02386	O-antigen ligase related enzyme	0.61	semi-essential	functional	same	same
26	CCNA_02388	ribose 5-phosphate isomerase	0.6			same	same
26	CCNA_02389	glucosamine-1-phosphate acetyltransferase/UDP-N-acetylglucosamine pyrophosphorylase	0.63	essential	functional	different	ins
26	CCNA_02390	phosphoglycolate phosphatase	0.64	essential	faulty	different	in_gene
26	CCNA_02419	TonB1 protein	0.62			same	same
26	CCNA_02420	TonB accessory protein exbD	0.61			same	same
26	CCNA_02421	TonB accessory protein exbB	0.62			different	in_gene
26	CCNA_02427	septum formation protein Maf	0.65	semi-essential	functional	same	same
26	CCNA_02428	translation initiation factor 1 (IF-1)	0.51	essential	faulty	same	same
26	CCNA_02434	hypothetical protein	0.62			same	same
26	CCNA_02435	UDP-N-acetylglucosamine 1-carboxyvinyltransferase	0.62	essential	functional	same	same
26	CCNA_02449	hypothetical protein	0.6			same	same
27	CCNA_02463	UDP-N-acetylglucosamine 4-epimerase	0.58	essential	functional	same	same
27	CCNA_02518	aspartyl/glutamyl-tRNA(Asn/Gln) amidotransferase subunit B	0.55	essential	functional	same	same
27	CCNA_02519	aspartyl/glutamyl-tRNA(Asn/Gln) amidotransferase subunit A	0.6	essential	functional	different	in_gene
27	CCNA_02520	aspartyl/glutamyl-tRNA(Asn/Gln) amidotransferase subunit C	0.6	essential	functional	same	same
27	CCNA_02521	endonuclease involved in recombination	0.58	essential	functional	same	same
27	CCNA_02528	PlsY-like acyl-phosphate glycerol 3-phosphate acyltransferase	0.59	essential	functional	different	in_gene
27	CCNA_02529	DNA recombination-mediator protein A, SMF family	0.7			same	same
27	CCNA_02531	proline-rich hypothetical protein	0.72			same	same
27	CCNA_02535	DNA topoisomerase I	0.59	essential	functional	same	same
27	CCNA_02543	LSU ribosomal protein L33P	0.41	semi-essential	faulty	different	ins
27	CCNA_02546	GGDEF/response regulator protein PleD	0.6			different	in_gene
27	CCNA_02547	response regulator receiver protein DivK	0.56	essential	functional	same	same
27	CCNA_02572	adenylosuccinate lyase	0.59	essential	functional	same	same
27	CCNA_02596	SSU ribosomal protein S4P	0.58	essential	functional	same	same
27	CCNA_02607	isocitrate dehydrogenase	0.54	essential	functional	same	same
27	CCNA_02612	alanyl-tRNA synthetase	0.62	essential	functional	same	same
28	CCNA_02623	cell division protein FtsZ	0.62	essential	faulty	same	same
28	CCNA_02624	cell division protein FtsA	0.69	essential	functional	same	same
28	CCNA_02625	cell division protein FtsQ	0.64	essential	faulty	same	same
28	CCNA_02626	D-alanine--D-alanine ligase	0.6	essential	functional	same	same
28	CCNA_02628	UDP-N-acetylenolpyruvoylglucosamine reductase	0.6	essential	functional	same	same
28	CCNA_02629	UDP-N-acetylmuramate--alanine ligase	0.57	essential	faulty	different	in_gene
28	CCNA_02631	P-loop NTPase-related protein	0.64	essential	faulty	same	same
28	CCNA_02634	undecaprenyldiphospho-muramoylpentapeptide beta-N-acetylglucosaminyltransferase	0.65	essential	faulty	same	same
28	CCNA_02635	cell division protein FtsW	0.58	essential	functional	different	in_gene
28	CCNA_02639	UDP-N-acetylmuramoylalanine--D-glutamate ligase	0.61	essential	functional	same	same
28	CCNA_02640	phospho-N-acetylmuramoyl-pentapeptide- transferase	0.58	essential	functional	different	ins
28	CCNA_02641	UDP-N-acetylmuramoyl-tripeptide--D-alanyl-D- alanine ligase	0.64	essential	functional	different	ins
28	CCNA_02642	UDP-N-acetylmuramoylalanyl-D-glutamate--2, 6-diaminopimelate ligase	0.66	essential	functional	same	same
28	CCNA_02643	penicillin-binding protein FtsI	0.62	essential	functional	same	same
28	CCNA_02644	cell division protein FtsL	0.63	essential	functional	same	same
28	CCNA_02645	S-adenosyl-methyltransferase MraW	0.62	semi-essential	functional	same	same
28	CCNA_02646	cell division protein MraZ	0.6			same	same
29_and_30	CCNA_02650	N-acetyl-anhydromuramyl-L-alanine amidase	0.47	essential	functional	different	in_gene
29_and_30	CCNA_02678	conserved transmembrane protein	0.45	essential	functional	different	ins
29_and_30	CCNA_02679	conserved transmembrane protein	0.43			same	same
29_and_30	CCNA_02695	hypothetical protein	0.4			same	same
29_and_30	CCNA_02698	Inosine-uridine nucleoside N-ribohydrolase	0.39			same	same
29_and_30	CCNA_02704	NADP-dependent malic enzyme	0.44	essential	functional	same	same
29_and_30	CCNA_02705	cold shock protein CspC	0.33	essential	functional	same	same
29_and_30	CCNA_02719	hypothetical protein	0.48			same	same
29_and_30	CCNA_02721	peptidase, M16 family	0.43	semi-essential	functional	different	ins
29_and_30	CCNA_02759	methionine aminopeptidase	0.4	essential	functional	same	same
29_and_30	CCNA_02804	hypothetical protein	0.46			same	same
29_and_30	CCNA_02818	hypothetical protein	0.42			same	same
29_and_30	CCNA_02835	CpxP-related protein	0.49	essential	faulty	same	same
29_and_30	CCNA_02836	hypothetical protein	0.48			different	in_gene
29_and_30	CCNA_02844	antitoxin protein parD-3	0.47	semi-essential	functional	different	ins
29_and_30	CCNA_02855	PepSY peptidase propeptide domain protein	0.54	essential	functional	same	same
29_and_30	CCNA_02866	hypothetical protein	0.37	semi-essential	functional	same	same
29_and_30	CCNA_02934	hypothetical protein	0.4	semi-essential	functional	different	ins
29_and_30	CCNA_02941	transcription elongation factor greA	0.63	semi-essential	faulty	different	ins
29_and_30	CCNA_02942	nucleoside-diphosphate-sugar epimerase	0.56	essential	functional	different	in_gene
29_and_30	CCNA_02957	ArsR-family transcriptional regulator	0.52			different	in_gene
29_and_30	CCNA_02964	thioredoxin-disulfide reductase	0.52	essential	functional	same	same
29_and_30	CCNA_02975	excinuclease ABC subunit C	0.57			different	in_gene
29_and_30	CCNA_03002	CDP-diacylglycerol--glycerol-3-phosphate 3-phosphatidyltransferase	0.54	essential	functional	same	same
29_and_30	CCNA_03006	quinolinate synthetase A	0.58	essential	functional	same	same
29_and_30	CCNA_03007	L-aspartate oxidase	0.65	essential	faulty	different	in_gene
29_and_30	CCNA_03009	nicotinate-nucleotide pyrophosphorylase	0.56	essential	functional	different	in_gene
29_and_30	CCNA_03026	two-component response regulator petR	0.58	essential	functional	same	same
29_and_30	CCNA_03029	3-deoxy-manno-octulosonate cytidylyltransferase	0.55	essential	faulty	different	ins
29_and_30	CCNA_03031	NlpC/P60 family protein	0.54			same	same
29_and_30	CCNA_03052	acyltransferase	0.57	essential	functional	same	same
29_and_30	CCNA_03073	hypothetical protein	0.65	semi-essential	faulty	same	same
29_and_30	CCNA_03080	antitoxin protein parD-4	0.44	semi-essential	functional	different	ins
29_and_30	CCNA_03090	acetyl-coenzyme A carboxylase carboxyl transferase subunit alpha	0.62	essential	functional	different	in_gene
29_and_30	CCNA_03103	shikimate kinase	0.59	essential	functional	different	ins
29_and_30	CCNA_03104	3-dehydroquinate synthase	0.6	essential	functional	same	same
31	CCNA_03115	cobaltochelatase cobS subunit	0.88	essential	faulty	different	in_gene
31	CCNA_03195	RNA polymerase sigma factor RpoH	0.84	essential	functional	different	ins
31	CCNA_03213	polyhydroxyalkanoic acid system protein	0.83			different	ins
31	CCNA_03256	chorismate synthase	0.84	essential	functional	different	ins
31	CCNA_03274	hypothetical protein	0.49	essential	functional	different	ins
31	CCNA_03277	glycosyltransferase	0.88	semi-essential	functional	different	ins
31	CCNA_03304	translation elongation factor G (EF-G)	0.85	essential	functional	different	in_gene
31	CCNA_03305	SSU ribosomal protein S7P	0.88	essential	faulty	different	ins
31	CCNA_03306	SSU ribosomal protein S12P	0.87	essential	functional	same	same
32	CCNA_03310	transcription antitermination protein NusG	0.59	essential	functional	same	same
32	CCNA_03311	protein translocase subunit SecE	0.61	essential	functional	same	same
32	CCNA_03314	ferredoxin-NADP reductase	0.61	essential	functional	same	same
32	CCNA_03324	hypothetical protein	0.66			different	in_gene
32	CCNA_03331	phosphomethylpyrimidine kinase/hydroxymethylpyrimidine kinase	0.63	essential	functional	different	ins
32	CCNA_03332	dihydropteroate synthase	0.63	semi-essential	functional	same	same
32	CCNA_03333	PAS-family sensor histidine kinase	0.61			different	ins
32	CCNA_03334	cell division protein FtsH	0.52	essential	functional	different	in_gene
32	CCNA_03335	PP-loop family cell cycle control ATPase	0.71	essential	functional	same	same
32	CCNA_03336	Tol system periplasmic component YbgF	0.64	semi-essential	functional	same	same
32	CCNA_03337	peptidoglycan-associated lipoprotein pal	0.59	essential	functional	same	same
32	CCNA_03338	TolB protein	0.58	essential	functional	same	same
32	CCNA_03339	TolA protein	0.63	semi-essential	functional	same	same
32	CCNA_03340	TolR protein	0.62	essential	functional	same	same
32	CCNA_03341	TolQ protein	0.56	essential	functional	different	in_gene
32	CCNA_03356	cell division protein ZapA	0.61	semi-essential	functional	same	same
32	CCNA_03357	hypothetical protein	0.67			same	same
32	CCNA_03358	glyceraldehyde 3-phosphate dehydrogenase	0.57	semi-essential	functional	same	same
32	CCNA_03359	phosphoglycerate kinase	0.61	essential	functional	same	same
32	CCNA_03360	tagatose-1,6-bisphosphate aldolase	0.55	essential	faulty	same	same
33	CCNA_03372	bacterioferritin-associated ferredoxin	0.58			same	same
33	CCNA_03373	thiamin-phosphate pyrophosphorylase	0.58	semi-essential	functional	different	ins
33	CCNA_03378	inositol monophosphatase family protein	0.61	semi-essential	functional	different	ins
33	CCNA_03384	LSU ribosomal protein L31P	0.56	essential	functional	same	same
33	CCNA_03401	conserved hypothetical cytosolic protein	0.58	essential	functional	same	same
33	CCNA_03405	rpsU-divergently transcribed protein	0.65	semi-essential	faulty	different	ins
33	CCNA_03406	SSU ribosomal protein S21P	0.5	essential	faulty	same	same
33	CCNA_03424	AAA-family response regulator tacA	0.58	essential	functional	same	same
33	CCNA_03428	conserved hypothetical cytosolic protein	0.54	semi-essential	functional	different	ins
33	CCNA_03429	haloacid dehalogenase superfamily, subfamily IA	0.59			different	ins
33	CCNA_03430	LSU ribosomal protein L36P	0.38	essential	functional	same	same
33	CCNA_03455	GT1-family glycosyltransferase	0.65	essential	functional	same	same
33	CCNA_03469	arginyl-tRNA synthetase	0.61	essential	faulty	different	ins
33	CCNA_03471	4-hydroxy-3-methylbut-2-enyl diphosphate reductase	0.61	essential	functional	different	in_gene
33	CCNA_03474	SpoVT-AbrB family transcription factor, phd antitoxin	0.54			same	same
33	CCNA_03501	SUA5 translation factor-related protein	0.65	semi-essential	functional	different	ins
33	CCNA_03510	threonine synthase	0.58	essential	faulty	different	ins
33	CCNA_03525	hypothetical protein	0.62	semi-essential	faulty	same	same
33	CCNA_03527	glutamate-cysteine ligase family 2	0.56	essential	faulty	different	ins
33	CCNA_03534	4-hydroxybenzoate polyprenyltransferase	0.62	semi-essential	functional	different	in_gene
33	CCNA_03544	nicotinate-nucleotide adenylyltransferase	0.57	essential	functional	same	same
34	CCNA_03547	peptidoglycan-specific endopeptidase, M23 family	0.64	semi-essential	faulty	different	in_gene
34	CCNA_03548	carboxy-terminal processing protease precursor	0.64			same	same
34	CCNA_03558	ATP synthase epsilon chain	0.6	essential	functional	same	same
34	CCNA_03559	hypothetical protein	0.57			same	same
34	CCNA_03560	ATP synthase beta chain	0.63	essential	functional	same	same
34	CCNA_03561	ATP synthase gamma chain	0.58	essential	faulty	same	same
34	CCNA_03562	ATP synthase alpha chain	0.57	essential	faulty	different	in_gene
34	CCNA_03563	ATP synthase delta chain	0.64	essential	faulty	same	same
34	CCNA_03577	DNA polymerase I	0.59	semi-essential	functional	same	same
34	CCNA_03582	3'(2'),5'-bisphosphate nucleotidase CysQ	0.62	essential	functional	different	ins
34	CCNA_03584	histidine phosphotransferase ChpT	0.65	semi-essential	functional	different	ins
34	CCNA_03587	entericidin B-like protein	0.67			same	same
34	CCNA_03598	two-component sensor histidine kinase DivL	0.65	essential	functional	different	ins
34	CCNA_03607	ribonucleoside-diphosphate reductase alpha chain	0.55	essential	functional	different	in_gene
34	CCNA_03627a	ATP phosphoribosyltransferase regulatory subunit	0.69			different	in_gene
35	CCNA_03627b	ATP phosphoribosyltransferase regulatory subunit	0.72			same	same
34	CCNA_03628a	histidyl-tRNA synthetase	0.64			same	same
35	CCNA_03628b	histidyl-tRNA synthetase	0.65			different	ins
34	CCNA_03629a	DNA replication inhibitor toxin SocB	0.63			different	in_gene
35	CCNA_03629b	DNA replication inhibitor toxin SocB	0.45			different	in_gene
34	CCNA_03630a	antitoxin protein SocA	0.55			same	same
35	CCNA_03630b	antitoxin protein SocA	0.52			same	same
35	CCNA_03639	ferredoxin, 2Fe-2s	0.54	essential	functional	same	same
35	CCNA_03640	phenylpropionate dioxygenase ferredoxin reductase subunit	0.59	essential	functional	different	in_gene
35	CCNA_03641	succinate dehydrogenase iron-sulfur protein	0.56	essential	functional	different	ins
35	CCNA_03642	succinate dehydrogenase flavoprotein subunit	0.55	essential	functional	same	same
35	CCNA_03643	succinate dehydrogenase membrane anchor subunit	0.51	essential	functional	same	same
35	CCNA_03644	succinate dehydrogenase cytochrome B-556 subunit	0.6	essential	functional	same	same
35	CCNA_03648	YjeE family ATPase	0.74	semi-essential	functional	different	in_gene
35	CCNA_03650	mannose-1-phosphate guanyltransferase	0.61	essential	faulty	different	in_gene
35	CCNA_03651	ATP-dependent nuclease subunit B	0.72	semi-essential	functional	same	same
36	CCNA_03655	folylpolyglutamate synthase/dihydrofolate synthase	0.68	essential	functional	same	same
36	CCNA_03656	acetyl-coenzyme A carboxylase carboxyl transferase subunit beta	0.6	essential	functional	different	ins
36	CCNA_03664	dihydrodipicolinate reductase	0.67	essential	functional	same	same
36	CCNA_03673	hypothetical protein	0.64			same	same
36	CCNA_03680	aminopeptidase N	0.56	semi-essential	functional	different	ins
36	CCNA_03681	ABC transporter ATP-binding protein	0.55	semi-essential	functional	different	ins
36	CCNA_03702	SSU ribosomal protein S1P	0.58	essential	faulty	different	in_gene
36	CCNA_03703	cytidylate kinase	0.67	essential	functional	different	in_gene
36	CCNA_03704	3-phosphoshikimate 1-carboxyvinyltransferase	0.65	essential	functional	same	same
36	CCNA_03713	RNA polymerase sigma-54 factor rpoN	0.6	essential	functional	different	ins
36	CCNA_03714	ABC transporter ATP-binding protein	0.56	essential	functional	different	ins
36	CCNA_03715	OstA-like protein	0.6	essential	functional	same	same
36	CCNA_03716	LptC-related lipopolysaccharide assembly protein	0.59	semi-essential	functional	different	in_gene
36	CCNA_03717	ribonuclease D	0.52	essential	functional	same	same
36	CCNA_03719	undecaprenyl diphosphatase	0.55	essential	functional	same	same
36	CCNA_03726	3-amino-5-hydroxybenzoic acid synthase family	0.59	essential	functional	different	ins
36	CCNA_03729	transaldolase-like protein	0.59	essential	functional	different	ins
36	CCNA_03731	histidinol phosphatase-family protein	0.63	essential	functional	same	same
37	CCNA_03734	glutamine-dependent NAD synthetase	0.63	essential	functional	different	ins
37	CCNA_03735	transketolase	0.64	essential	functional	same	same
37	CCNA_03752	UTP-glucose-1-phosphate uridylyltransferase	0.56	essential	functional	different	in_gene
37	CCNA_03753	iron-sulfur cluster-binding protein	0.58			different	ins
37	CCNA_03754	FtsZ-binding protein FzlA	0.54	essential	faulty	different	ins
37	CCNA_03755	bifunctional D-glycero-D-manno-heptose-7-phosphate 1-kinase/D-glycero-D-manno-heptose-1-phosphate adenylyltransferase	0.71	essential	functional	different	ins
37	CCNA_03766	16S rRNA processing protein RimM	0.62	essential	faulty	same	same
37	CCNA_03767	SSU ribosomal protein S16P	0.57	essential	faulty	same	same
37	CCNA_03768	signal recognition particle GTPase, SRP	0.59	essential	functional	same	same
37	CCNA_03770	malate dehydrogenase	0.58	essential	functional	different	ins
37	CCNA_03780	conserved hypothetical secreted protein	0.62	essential	faulty	different	ins
37	CCNA_03781	aconitate hydratase	0.57	essential	functional	different	in_gene
37	CCNA_03793	cell division protein FtsY	0.62	essential	functional	different	ins
37	CCNA_03799	short chain dehydrogenase	0.54			same	same
37	CCNA_03800	diaminopimelate epimerase	0.59	essential	functional	same	same
37	CCNA_03817	glutamate racemase	0.62			same	same
38	CCNA_03820	outer-membrane lipoproteins carrier protein	0.58	semi-essential	functional	different	ins
38	CCNA_03823	ubiquinone/menaquinone biosynthesis methyltransferase UbiE	0.62	essential	functional	same	same
38	CCNA_03827	bifunctional phosphopantothenoylcysteine decarboxylase/phosphopantothenate synthase	0.61	essential	functional	same	same
38	CCNA_03828	deoxyuridine 5'-triphosphate nucleotidohydrolase	0.6	essential	functional	different	ins
38	CCNA_03833	enoyl-(acyl-carrier protein) reductase FabI	0.55	essential	functional	same	same
38	CCNA_03834	tetratricopeptide repeat family protein	0.66			same	same
38	CCNA_03835	3-oxoacyl-(acyl-carrier-protein) synthase	0.62	essential	functional	different	in_gene
38	CCNA_03836	3-hydroxydecanoyl-(acyl-carrier-protein) dehydratase	0.56	essential	functional	same	same
38	CCNA_03837	bacterial SH3 domain protein	0.61	essential	functional	same	same
38	CCNA_03842	molybdopterin biosynthesis protein MoeB	0.62	semi-essential	functional	same	same
38	CCNA_03859	two-component response regulator cenR	0.58	semi-essential	functional	different	ins
38	CCNA_03861	pyridoxal 5'-phosphate dependent enzyme class III	0.6			same	same
38	CCNA_03862	thiamine monophosphate synthase TenI	0.67	essential	functional	different	in_gene
2	CCNA_03913	hypothetical protein	0.31	essential	faulty	same	same
8	CCNA_03931	hypothetical protein	0.17			same	same
8	CCNA_03934	hypothetical protein	0.07	essential	faulty	same	same
22	CCNA_03961	hypothetical protein	0.61			different	ins
28	CCNA_03971	hypothetical protein	0.64	essential	faulty	same	same
9_and_10	CCNA_R0019	stationary phase expressed sRNA	0.14			different	ins
9_and_10	CCNA_R0025	small non-coding RNA	0.01			same	same
12	CCNA_R0030	tRNA-Tyr	0.07	essential	functional	same	same
32	CCNA_R0076	tRNA-Trp	0.04	essential	functional	same	same
1	CCNA_R0098	small non-coding RNA	0.29			different	ins
7	CCNA_R0109	small non-coding RNA	0.12			same	same
34	CCNA_R0194	small non-coding RNA	0.61			different	in_gene

## Sheet: Sheet_6
Part	First 5' gene, sense orientation	Last 3' gene, antisense orientation	Distance from boundary (bp)		LOG2FC		Observation		Remark (Gene)	Remark (Segment)
1	CCNA_00003	CCNA_00048	250	155	3.5011	0.0310116
2	*	*
3	*	*
4	*	CCNA_00321		330		-0.251802
5	CCNA_00340	*			-0.762108				Preceeded by gene in antisense orientation.
6										The segment has been excluded based on observed deletions.
7	*	CCNA_00684		192		-1.95634
8	*	NA								The segment has been measured in combination with segment 9.
9	*	NA								The segment has been measured in combination with segment 10.
10	NA	CCNA_01114		209		0.69877				The segment has been measured in combination with segment 9.
11	CCNA_00116	CCNA_01226	127		0.610068		synthetic AS		Segment overlap.
12										The segment has been excluded based on observed deletions.
13	CCNA_01342	*	622		4.26617
14										The segment has been excluded based on observed deletions.
15	CCNA_01590	*	185		3.91352
16	CCNA_01651	CCNA_01737	301	153	1.2204	-0.528789
17	*	CCNA_01784		157		1.52238		decoupled CCNA_01784
18	CCNA_01791	CCNA_01942	175	137	0.714322	1.84551	high native expression	native AS
19										The segment has been excluded based on observed deletions.
21										The segment has been excluded based on observed deletions.
22										The segment has been excluded based on observed deletions.
23	*	CCNA_02082							Segment overlap.
24	*	CCNA_02198							Segment overlap.
25	*	CCNA_02320		170		-0.391066
26	*	*
27	*	CCNA_02612		284		1.84374
28	*	CCNA_02646		271		1.42331
29	*	NA								The segment has been measured in combination with segment 30.
30	NA	*								The segment has been measured in combination with segment 29.
31	CCNA_03115	CCNA_03306	112		-0.935712	-4.89935	synthetic AS		Preceeded by gene in sense orientation.
32	*	*
33	*	NA								The segment has been measured in combination with segment 34.
34	CCNA_03547	CCNA_03630a	50	299	3.93532	1.18116
35	*	*
36	*	*
37	*	*
38										The segment has been excluded based on observed deletions.
	*Gene start is more than 1000 bp from the segment boundary.

## Sheet: Sheet_7
Locus tag	Gene product		Effect	Strength	Position minimum	Sequence	Codon sequence	rRNA	Free energy (kcal/mol)	Free energy counterpart (kcal/mol)	RNase III	Shine Dalgarno-like	Hypothesis	Remark
CCNA_00041	protein translation initiation factor 2 IF-2		CCNA*	0.865998	45105	ccggccgcgcccgtgacgccgccgccggccgctccgcaggcgccgcgtcccgtcgctcag	ccg gcc gcg ccc gtg acg ccg ccg ccg gcc gct ccg cag gcg ccg cgt ccc gtc gct cag	No similarity	-27.42	-8.32			Pro-Pro, e.g. Chevance et al., 2014.	87% GC to 58% CETH, Proline- and Alanine-rich (14/20), non-rare.
CCNA_00920	hypothetical protein		CCNA*/**	0.519004	997188	cgtccgcgcgacgaccgaccggccgccgagggtgagcagccgcaaggtgagggcgagttc	cgt ccg cgc gac gac cga ccg gcc gcc gag ggt gag cag ccg caa ggt gag ggc gag ttc	No similarity	-21.6	-23.32			Local tRNA concentration; reduced expression rewritten gene.	9/10 and 7/10 Arg/Asp in 10 codons upstream and downstream of the 60 bp stretch, respectively, non-rare.
CCNA_01651	DNA gyrase subunit A		CCNA*	0.544793	1771882	atcgccgtcggcatggccaccaatatcccgccccataacctgggcgaggtcatcgacgcc	atc gcc gtc ggc atg gcc acc aat atc ccg ccc cat aac ctg ggc gag gtc atc gac gcc	No similarity	-22.31	-19.11			Pro-Pro, e.g. Chevance et al., 2014.	Di-Pro CCG CCC.
CCNA_02080	Sec-independent protein translocase protein tatC		CCNA	0.407174	2231464	accaacatcaagctggcggcgttcgggggcatcatcctggccttcccggttatcgcctgg	acc aac atc aag ctg gcg gcg ttc ggg ggc atc atc ctg gcc ttc ccg gtt atc gcc tgg	No similarity	-20.66	-16.59			t.b.d.
CCNA_02421	TonB accessory protein exbB		CCNA**	0.233956	2565401	gctgcgccggccgctcactcgctgaccccgatcggcatgttcatgcaggccggcgtcgtc	gct gcg ccg gcc gct cac tcg ctg acc ccg atc ggc atg ttc atg cag gcc ggc gtc gtc	No similarity	-32.71	-24.67			Local tRNA concentration; reduced expression rewritten gene.	20 codons upstream, 87% GC, Alanine-rich, 16/20.
CCNA_02635	cell division protein FtsW	ftsW	CCNA	0.600791	2786880	atctcgtggatcatggggctgggcggggtggcgctggcggggctggggtcgacctatttc	atc tcg tgg atc atg ggg ctg ggc ggg gtg gcg ctg gcg ggg ctg ggg tcg acc tat ttc	No similarity	-22.82	-22.9			Rare codons with single isoacceptor / wobble base (tRNAGly CCU).	5 Gly, of which 4 GGG.
CCNA_03471	4-hydroxy-3-methylbut-2-enyl diphosphate reductase		CCNA	0.571429	3638294	cacaaggaagacatctgctacgccaccaccaaccgtcaggacgcggtcaagcatctggcc	cac aag gaa gac atc tgc tac gcc acc acc aac cgt cag gac gcg gtc aag cat ctg gcc	No similarity	-11.24	-12.98			t.b.d.
CCNA_00277	succinyl-diaminopimelate desuccinylase		CETH*	0.406603	68734	ccgggttccatttcgtttcttattacgggggatgaggagggagtggcggaggatggcacc	ccg ggt tcc att tcg ttt ctt att acg ggg gat gag gag gga gtg gcg gag gat ggc acc	No similarity	-20.77	-22.77		Yes	SD; additive effect of GGG.	4 Gly, of which 2 GGG/A.
CCNA_00899	bacterial peptide chain Release factor 1 (RF-1)		CETH	0.920571	180595	gccatcctggaagtgcgggcgggtacgggaggggacgaagccgccctgttcgccggcgat	gcc atc ctg gaa gtg cgg gcg ggt acg gga ggg gac gaa gcc gcc ctg ttc gcc ggc gat	No similarity	-27.11	-33.49		Yes	SD; not present in native sequence.	4 Gly, of which 2 GGG/A.
CCNA_02183	tRNA delta(2)-isopentenylpyrophosphate transferase	miaA	CETH	0.425609	472018	gctcgaggaaaaccagctattgttgttggtggtacgggtctttacttccgtgcgctgact	gct cga gga aaa cca gct att gtt gtt ggt ggt acg ggt ctt tac ttc cgt gcg ctg act	No similarity	-20.08	-25.35			Rare codons with wobble (ATT GGT GGT acg GGT).
CCNA_02975	excinuclease ABC subunit C		CETH	0.336083	582485	aatcgtgcgtattttccgcgtattacgggcgccgccgacgatcctgaagatgagacggtg	aat cgt gcg tat ttt ccg cgt att acg ggc gcc gcc gac gat cct gaa gat gag acg gtg	No similarity	-15.87	-22.66			Rare codons with wobble (TTT, ATT).
CCNA_02975	excinuclease ABC subunit C		CETH	0.801405	582867	aacagccatatccagggcgccaatgcggtgggtgggatgattgtcgcggggcccgaaggg	aac agc cat atc cag ggc gcc aat gcg gtg ggt ggg atg att gtc gcg ggg ccc gaa ggg	No similarity	-20.24	-27.6			Consecutive rare codons with single isoacceptor / wobble.	5 Gly, of which 3 GGG.
CCNA_03090	acetyl-coenzyme A carboxylase carboxyl transferase subunit alpha		CETH	0.947651	594475	cctatggtggccaccatcgtcggggaagggggttcgggaggggctatcgcgctcgccggt	cct atg gtg gcc acc atc gtc ggg gaa ggg ggt tcg gga ggg gct atc gcg ctc gcc ggt	No similarity	-22.94	-35		Yes	SD and / or rare codons with single isoacceptor / wobble.	6 Gly, of which 4 GGG/A.
			* Pronounced, visible in counterpart.			30 < 3 > 27 bp.	10 < 1 > 9 codons.		RNAfold 2.4.13, Gruber et al., 2008, Lorenz et al., 2011			aSD 5′ CACCUCCU 3′, SD 5' AGGAGGTG 3'; sequence complementarity identified with at minimum AGG NGG / NGG AGG
			** Here, the rewritten sequences contain the same codons, yet the de- and increase is less obvious because of the low expression of the rewritten gene.
							Red: Codons with a frequency per thousand under 10. Bold: Single isoacceptor / wobble.
						Sequence counterpart
CCNA_00041						cctgctgctccagttactcctccaccagctgctcctcaagcaccacgtccagttgctcaa
CCNA_00920						cgtccgcgggacgaccgacctgccgccgagggtgagcagccgcaaggtgaaggcgaattc
CCNA_01651						attgctgttggaatggctaccaatattcctccgcataaccttggggaggttatcgatgcc	att gct gtt gga atg gct acc aat att cct ccg cat aac ctt ggg gag gtt atc gat gcc
CCNA_02080						accaatatcaagctcgccgcgttcgggggcattattctcgcctttccggttatcgcttgg
CCNA_02421						gctgcaccggcagctcatagcctaacgccgattggcatgtttatgcaagccggcgtcgtg
CCNA_02635						atctcctggatcatggggctcggaggagtcgcccttgctggtctggggtctacatatttc	atc tcc tgg atc atg ggg ctc gga gga gtc gcc ctt gct ggt ctg ggg tct aca tat ttc
CCNA_03471						cataaggaggatatttgctatgcgacgaccaatcggcaagacgcggtgaagcacctggcg
CCNA_00277
CCNA_00899						cccggctcgatcagcttcctgatcaccggcgacgaggaaggagtggccgaggacggcacg
CCNA_02183						gccatcctggaagtgcgggccggcaccggcggcgacgaggccgccctgttcgccggcgac
CCNA_02975						gcccggggaaagccggcgatcgtggtcggcggcaccggcctctatttccgcgccctgacc	gcc cgg gga aag ccg gcg atc gtg gtc ggc ggc acc ggc ctc tat ttc cgc gcc ctg acc
CCNA_02975						aaccgcgcctacttcccccgcatcaccggcgcggcggatgaccccgaggacgaaaccgtc	aac cgc gcc tac ttc ccc cgc atc acc ggc gcg gcg gat gac ccc gag gac gaa acc gtc
CCNA_03090						aacagccacatccagggcgccaacgccgtcggcggcatgatcgtggccggccccgaaggc
						ccgatggtcgccaccatcgtcggcgaaggcggcagcggcggcgcgatcgccctggccggc
							Blue: Recoded.

## Sheet: Sheet_8A
ID	Annotation	Base position	Read count	Maximum read count	Strand	Strength	Native sequence	Rewritten sequence
plus_18787	antisense	18787	184	1005	1	821	GCACTTCCTGGGCGAACAGCTTGGCCATGAAGCCGCCGTGCGCGCGGCTCAGCATGATCTGCGGGCCCTTGGTCTCGCGACGGACGTCGTAGATGTAGGCGCGGATGCGATCGCCGACATTGAAGTTCTCGCGCGGGATCGACTGGTCGC	GCACCTCTTGGGCAAACAGTTTCGCCATAAATCCACCATGCGCACGAGAGAGCATAATCTGCGGACCTTTCGTTTCGCGGCGGACATCATAGATGTACGCGCGAATGCGGTCGCCCACGTTAAAGTTCTCACGAGGAATGCTTTGATCCC
plus_26122	antisense	26122	50	1029	1	979	CCAGAAGCCGACCAGCTTCTTGACCTCGGCCAGGGTCGGGGCGGCGGCTTCGCGGGCCTTTTCCGCGCCCTTGGCCAGGATGGCGTCCAGCACCGCCGGATCGCCCAGCAGGCCGCGCATCCGCTCGCCGACCGGCGCCAGACTCTCGAC	CCAAAAGCCCACCAGTTTTTTGACCTCCGCAAGCGTTGGAGCTGCTGCTTCACGTGCTTTTTCCGCACCTTTAGCAAGAATCGCATCAAGAACAGCAGGGTCACCCAGGAGCCCACGCATTCGTTCACCAACAGGCGCCAGACTTTCAAC
plus_29292	antisense	29292	107	1023	1	916	GCCAGGGCGCGCACGGCGGGGGCCGAGGCCACGCCTTCAGCGACCGAGACCTTGCCGGCCAGCGCCTGCTCCAGGGTCAGGCCCTGGCCCAGCGCCAGACCCACGCTCATGTTGCGCGATTGGGGGCTGGAGCAGGTCAGCACCAGATCG	GCAAGGGCACGAACTGCTGGAGCCGAAGCAACACCTTCAGCAACGGAAACTTTTCCTGCAAGGGCTTGTTCGAGTGTTAGGCCTTGACCGAGGGCAAGACCGACGCTCATATTGCGGGATTGGGGCGAGCTACAAGTGAGAACAAGATCT
plus_31802	sense	31802	207	1058	1	851	TGCGGCCTGACCTTGAGATCGTCATGCTGCGCGGCAATGTCGATACGCGCCTGGCCAAGCTGGAGCGCGGCGAGGCCGACGCGATCCTGCTGGCCCAGTCGGGCCTCAATCGCCTGGGCCTTGGCCATCTGACCAGGAGCTGGCTCGATC	TTCGGCCTGATCTGGAAATCGTCATGCTGCGTGGAAATGTCGACACCCGCCTCGCTAAACTCGAACGAGGTGAAGCCGATGCTATCCTTCTTGCGCAATCCGGCCTGAATCGTCTAGGTCTTGGGCATCTCACTAGGAGCTGGCTTGATC
plus_71518	antisense	71518	1007	4062	1	3055	CCTTCTCGGTGGTGACCAGCCCCGCCTCATAGACCTCCGCGCGATCCGCCAGCATCTTCAGGGTCGACTCGCTATAGGCGCCGTGATCGGGGAACGGCGCGAAGTCGACCAGCTGGCAGCCCGCCGCCGTCAGGGCCTTCTCGACCTTCC	CCTTTTCGGTCGTCACAAGGCCCGCCTCATAGACTTCAGCACGATCCGCTAGCATTTTGAGCGTAGACTCGCTATATGCACCATGGTCAGGGAACGGCGCGAAGTCCACCAGTTGGCAACCAGCCGCAGTGAGAGCTTTTTCGACCTTCC
plus_74801	antisense	74801	764	3066	1	2302	GCGTTCTTCACGGTCGACAGGCGGTGGGCGATCAGGATCGTCGTGCGGCCCGCCATCAGGCGCTCCAGCGCCGCCTGCACCTGGGCCTCGCTTTCGGTGTCGAGCGCGCTGGTAGCCTCGTCCAGCAGCAGGATCGGCGCGTCCTTCAAA	GCGTTTTTGACGGTAGAGAGGCGGTGGGCGATAAGGATGGTTGTTCGACCAGCCATAAGACGTTCAAGAGCTGCTTGCACTTGCGCTTCCGATTCGGTATCCAGCGCCGACGTAGCCTCATCGAGGAGAAGAATCGGCGCATCCTTTAGA
plus_87664	sense	87664	479	3009	1	2530	TCCCGAATTCGCCAAGCTGGGCATCGAGGTGAAGCCCAAGCTGAACCTCTCCCAGATGATGGCCCAGAAGGCCGAGAGCGTCGAAGCCCTGACCAAGGGCGTCGAGTTCCTGATGAAGAAGAACAAGGTCGAGTACGTGAAGGGCTGGGG	TCCCGAATTCGCGAAGCTCGGCATCGAGGTGAAACCCAAACTGAACCTGTCCCAGATGATGGCGCAGAAGGCGGAGTCCGTCGAAGCGCTCACGAAGGGGGTTGAATTCCTGATGAAAAAAAATAAAGTGGAGTATGTCAAGGGTTGGGG
plus_87765	sense	87765	3470	14461	1	10991	TCGAGTTCCTGATGAAGAAGAACAAGGTCGAGTACGTGAAGGGCTGGGGCCGGATCGACGGCGTCGGCAAGGTGGTCGTGAAAGCCGAGGACGGTTCGGAAACCACCCTCGAGACCAAGAACATCGTGATCGCCACCGGCTCGGAGCCCA	TTGAATTCCTGATGAAAAAAAATAAAGTGGAGTATGTCAAGGGTTGGGGTCGTATCGATGGGGTCGGTAAGGTGGTGGTCAAGGCTGAGGACGGCTCGGAGACGACACTCGAGACGAAGAACATCGTGATCGCAACCGGTAGCGAACCCA
plus_91044	sense	91044	259	1086	1	827	CCGTGGCGCGCGCCAAGATCGAGGGCGCCAGTGTGCTTCTGGCCTCGGCGACGCCGTCGCTGGAGAGCCTCTACAACGCCCAGACCGGGCGCTATCGCTGGCTGAGGCTGTCCGCTCGCCACGGCGCGGCGCAACTGCCGGACATCGGTC	CCGTTGCCCGTGCGAAAATTGAGGGTGCGAGTGTGCTTCTCGCTAGCGCCACCCCATCCCTTGAGTCCCTTTACAACGCGCAAACGGGGCGGTATCGGTGGCTGAGACTTAGCGCTCGGCATGGAGCAGCGCAACTCCCCGATATCGGAC
plus_93890	antisense	93890	474	2078	1	1604	GGGCCGGCGGCCTGATAGTGCTTGAATCCGAGGGCTTCGAAGAAGTCCATGTCGACGATGCTGGCGCCGGTGGCGACCACGGCGTCGATCATGCCGTTCTTCACCATGTCGCGGTAGACGTGCATGCAGCCGCCGGCCGAGGTCGAACCG	GGTCCCGCGGCTTGGTAATGCTTAAAGCCCAGCGCTTCGAAAAAATCCATGTCGACAATCGACGCACCTGTCGCAACGACCGCGTCGATCATGCCGTTCTTGACCATGTCTCGGTAGACGTGCATACAGCCACCAGCGGACGTAGATCCG
plus_98718	antisense	98718	78	1027	1	949	CGCGCCGTTGACGAAGAAGGTGGGCGTCACCTCGACCTGATCCTCGCCGATCGCGCGGCGGAAGCGGGTGTTGACCCCGTCCAGCGCCTTGGTGTCGTTCATGGCCGTGGTGAACTGGGCCTCGGTCAGACCGTATTGCTGGGCGATCGC	CGCCCCATTCACAAAGAAGGTGGGGGTGACCTCGACCTGATCCTCGCCGATGGCGCGACGAAACCGGGTATTCACTCCGTCGAGGGCTTTCGTATCATTCATCGCGGTGGTAAACTGCGCCTCGGTCAGGCCGTACTGCTGGGCGATAGC
plus_120267	antisense	120267	146	1082	1	936	GACCAGCCCACGACCAGAGCGGCCGGCAAGAGCAGGGTCGCGGGGAACGACAGCAGGGGGGCGAGCAGGGTGTGGTAGCCGAAGGGGCCCGAGTGGCCTTCCTGGCCGCCGGCCAGCTTGGGCGCCAGATCCGCGCCGACCGCCGCGCCC	CTCCATCCGACCACTAGGGCGGCAGGTAGCAGAAGCGTGGCCGGGAACGAAAGCAGCGGGGCCAGGAGAGTATGATAACCGAAGGGCCCGCTATGTCCCTCTTGACCGCCGGCAAGCTTTGGCGCTAGATCCGCACCGACGGCAGCTCCC
plus_126803		126803	104	1004	1	900	GTCGGCGCGGGCGTCTAGGCGGCTGTTCGCCGGGGGCCTGTTGAAATCTCCCCCGTCTTCGTCTATACGGCGCGCCTTCTCCGATGGACTCCGGTCCGTTGGCGAACCTGTTTGAGAACAACGGGGCGTGGGGTCACCAACGCCGTAACC	GTCGGCGCGGGTGTCTGAGCGGCTGTTCGCCGGGGGCCTGTTGAAATCTCCCCCGTCTTCGTCTATACGGCGCGCCTTCTCCGATGGACTCCGGTCCGTTGGCGAACCTGTTTGAGAACAACGGGGCGTGGGGTCACCAACGCCGTAACC
plus_162772	antisense	162772	390	1571	1	1181	TAGAGGACGAGCTTGAGCACGACGGTCAGCAGCAGGATGGCCAGGCCGAAGTTGCCGACCAGCTTGTAGAAGACTTCCAGGATGTTGAAGATCGGGCGCGTGAAGAAGCGGAACATGCCCCAGTCGACGGCGTCGTCGAAGCGCGGGATC	TAGAGGACCAGCTTGAGGACCACGGTCAGCAGCAGGATGGCCAGGCCGAAGTTGCCGACCAGCTTGTAGAAGACTTCCAGAATGTTAAAGATCGGGCGCGTGAAGAATCGGAACATCCCCCAGTCCACGGCGTCGTCGAAGCGCGGGATC
plus_168174	antisense	168174	427	1955	1	1528	CCGGTCTTGTAGGCCATCTGGCCGCGCTCGCGGTAGGGGGCGGGGATGGCCGCGCAGCCGGTCAGCGACAGGCCCAGCGCCTCGGCCACGGCGTTCATGGTCGAGGCCGTGCCCATGGTGTTGCAGTGGCCCGCCGACGGCGCCGAGCTG	CCCGTCTTGTAGGCCATCTGACCTCGTTCGCGGTAGGGGGCGGGAATGGCCGCACAGCCGGTCAGCGACAGACCTAGCGCCTCGGCCACGGCGTTCATTGTCGAGGCCGTGCCCATCGTGTTACAGTGGCCGGCCGAAGGGGCAGAAGAC
plus_169994		169994	392	1588	1	1196	CTTTTAGCTGCCCATCGCGTCGGCGGATGAAGCGCAAAACTTGACTTTCCCGCTAGGATAACCGATACGGACCCCGCGCCATTCCGGCGCTATTGGCGCTCCAGCCGCGTGAGGGTCCGTTTTCGGACCAGCCTGTCGAGCGCCTTGAGA	CTTTTAGCTACCCATCGCGTCGGCGGATGAAGCGCAAAACTTGACTTTCCCGCTAGGATAACCGATACGGACCCCGCGCCATTCCGGCGCTATTGGCGCTCCAGCCGCGTGAGGGTCCGTTTTCGGACCAGCCTGTCGAGCGCCTTGAGA
plus_179640	antisense	179640	244	1147	1	903	GAGAGAGGGATTCCTTGTGGCCGCAATCCCACCCCGAAAAGACCATCGGCGCGTCCGCTTTCCGCTAGGACCGCTGGCTGTACGGCGATTATCCGCCGCGCCCCTTGAATGGGGCGGAAGGCGCACCATTTGTTAGCCGTAAGCAATCGC	GAGAGAGGGATTCCCTGTGGCCGGAGGCCAACCCCGAAAAGACCGTCGGCGCGTCCGCTTTCCGCTAGGACCGCTGGCTGTACGGCGATTATGCGCCGGGCCCCTTGAATGGGGCGGAAGGCGCACCATTTGTTAGCCGTCAGGAGTCGC
plus_203724	sense	203724	167	1008	1	841	AGGCCTTGGCCGCCGGCCGCGCGCGGTTCCTAGCCAATATGAGCCATGAGCTTCGCACGCCCCTGAACGCCATCATGGGCTTCTCCGACATCATGCGGGCGCGGATGTTTGGTCCGCTGAGCGACCGCTACGCCGAGTACGCTGAGCTGA	AGGCTCTCGCTGCTGGTCGTGCACGATTCCTAGCCAACATGAGCCATGAGCTTCGCACGCCCCTGAACGCCATCATGGGCTTTTCCGACATTATGCGGGCGCGCATGTTTGGGCCGCTGAGCGACCGCTATGCGGAGTATGCTGAACTGA
plus_218763	antisense	218763	79	1001	1	922	GCTGCGAGCGGCCAGTTGGAACAGCCCGAGCGTCTCGGTGTCCCCCGGACCATAGATCGCCGGTGGGCGAACGATGAGGGCGCTGGGATCGGCGGCGCGCACCGCGTCCTCGCCCGCGCGCTTGCTGGCGGCGTAGTTCGAGAGGGACGG	GCTGCGAGCGGCTAGTTGAAAGAGGCCCAGGGTTTCGGTATCTCCCGGACCGTAGATCGCCGGTGGTCGGACGATGAGAGCCGACGGATCAGCAGCGCGGACGGCGTCCTCACCCGCACGCTTGCTGGCGGCGTAATTCGACAGGGAGGG
plus_245428		245428	2048	8749	1	6701		CTCCCCTCACAGACGCGTTGAATTGTCCCCACGCCGCGCCCCTGTAGAGAAATATAAAAGGTTAGGATTTGCCACTGAGGTTCTTCTTTCATATACTTCCTTTTAAAATCTTGCTAGGATACAGTTCTCACATCACATCCGAACATAAAC
plus_264199		264199	511	2050	1	1539	TCCGAACCGGAAAAATGCAGACTTTGACCTATCGCTCGCGCGGGCTTAGTTCAATGCCCGCGTGAAGGCGGACTCCGCGCATAGCGGGATGTCGCGGCGAAATCGAGGCGTTTGAATGTTTCTGGATAGGTGGCTGAAGCCGAGACCCGC	TCCGAACCGGAAAAATGCAGACTTTGACCTATCGCTCGCGCGGGCTTAGTTCAATGCCCGCGTGAAGGCGGACTCCGCGCATAGCGGGATGTCGCGGCGAAATCGAGGCGTTTGAATGTTTCTGGATAGATGGCTGAAGCCCAGGCCGGC
plus_292139	antisense	292139	1651	7988	1	6337	GTGGTGCGCCGTTCCGACCAGCGAGCGCCAACGGTCGAGGTCGCGGATGAAGTTCGACAGGGCCGTGCGGGTGCGGGCCGGCAGCTCGTCGCTGGTGATGATCTGACGGGCGGCCTCGACGGTCGAGATCCCGCCCAGGCGGGCGATCTG	ATGATGTGCCGTTCCGACAAGCGAACGCCACCGGTCGAGATCACGAATAAAGTTCGAAAGGGCCGTACGAGTACGAGCCGGCAGTTCATCGCTTGTAATGATTTGACGAGCCGCTTCCACTGTGCTAATGCCGCCAAGTCGGGCGATCTG
plus_346584	antisense	346584	478	1967	1	1489	CTCATCAAGGCGATGTTGTAGAGCGGGCCGGCGAAGCGCGAGTGTCCTTCGGCCAGCAGCTTGTCCTTGTTGCGCTGTTCCCATTCCTGGGTCAGGTCCGGAAAGAACAGCTCGTGCGGATAACGGTCGGCGATCTTGTAGTGCAGCAGC	CTCATCAGCGCAATATTATAGAGGGGACCCGCAAATCGCGAATGTCCCTCGGCCAGGAGTTTATCTTTGTTGCGCTGCTCCCATTCTTGCGTTAGGTCGGGGAAGAACAGTTCGTGGGGGTAACGGTCTGCAATTTTATAATGGAGCAGC
plus_375731	antisense	375731	134	1002	1	868	TGAAGGCGTCGAGATCGCCGTCAAGGACCCCTTGGGTGTCGGAGGTCTCGACGTTGGTCCGCAGGTCCTTGACCATCTGGTAGGGCTGCAGGACGTAGCTGCGGATCTGGTGACCCCAGCCGATGTCGGTCTTCTGGTCTTCCAGCGCCT	TAAAGGCGTCGAGATCGCCATCAAGGACCCCTTGGGTGTCGGACGTTTCGACATTTGTGCGAAGGTCCTTGACCATTTGGTAAGGTTGCAGCACGTAGGAACGGATCTGGTGGCCCCAGCCAATATCGGTTTTCTGATCTTCAAGGGCTT
plus_423014	antisense	423014	213	1034	1	821	ACGCCACGAGGTTGATGTTCACCGCCAGAAGGATCAGCTCGATCGACATCAGGATGACGATGACGTTCTTGCGGTTCACGAAAATGCCGAAGACGCCGATCGTGAACAGGATCGCGGCGACGACGAGATAATGCGGCAGGCCGATCATTC	AGGCAACGAGATTAATATTGACCGCGAGCAGGATGAGTTCAATCGACATGAGAATGACGATGACATTCTTCCGGTTGACAAAAATACCAAAGACCCCGATCGTAAACAGAATGGCGGCGACAACGAGGTAATGGGGCAGGCCGATCATTC
plus_438909	antisense	438909	108	1010	1	902	GCTCAGGCTGGCCAGCCGGACGCAGCTTGTTGTCTTCGAGGACCTTGGTGGTCGTCTCGTTCAGGGCCTGCTCGATGACTTCGCCCATCAGGGCCTTGCCGTACAGGCGACGAACGTGGGCCGTCGGCACCTTGCCCGGACGGAAACCCT	GTTCCGGTTGCCCAGCCGGACGGAGTTTATTATCTTCGAGGACTTTGGTTGTGGTTTCATTGAGAGCCTGTTCGATCACTTCGCCCATAAGCGCTTTGCCATAAAGACGCCGGACATGCGCGGTAGGGACCTTCCCCGGGCGGAAACCTT
plus_457797	antisense	457797	991	4017	1	3026	GCGCGGCGAAGGTCGCCGACGGCTGCGGCTCCTCGTTGTGATAAATCTGGAGACCCGAGGCCGGATCCTTGGGCTGGCTGCTCTCAGCCGGCGGCGTCTTCATCTGAGCGACTTCGGTTCCCACCGCCTGAGGCGCGTCGTTGGGACCGC	GAGCAGCAAAAGTAGCGCTAGGTTGAGGCTCCTCGTTATGATAAATCTGCAGGCCCGAAGCAGGATCTTTGGGTTGCGAGCTTTCTGCGGGCGGGGTTTTCATTTGAGCGACTTCCGTTCCAACCGCTTGAGGTGCATCATTTGGACCAC
plus_492566	sense	492566	2202	9266	1	7064	GAGACGGTCTATGACGTGGTCGGTCCGGTCTGCGAGACGGGCGACACCTTCACCCGCGACCGCGCCCTGCCGCCGTTCGCAGCGGGCGACCTGGTGGCCTTCATGTCGGCGGGCGCCTATGGCGCGGCCATGGCCAGCGAGTACAATACC	GAAACGGTCTATGATGTCGTTGGTCCGGTGTGTGAAACGGGTGACACGTTCACTCGTGATCGTGCGCTTCCGCCTTTTGCCGCGGGAGATCTAGTTGCTTTTATGTCGGCTGGAGCCTATGGTGCAGCGATGGCTAGCGAGTATAACACC
plus_503927		503927	800	5763	1	4963	CGGAGTTGCGCCGAAGCGCACGCGAGCCGGCGGATTAGCATGAGCCGAACGCGGCTTAAAGCTCCGGTTCAGGTTGGAGCTGTCACGAAGGAACCATAGCCGTGCGGCGACGCTTTCTGCGCCGGACAGCCCCTGGAGAACGATCGCCCG	CGGAGTTGCGCCGAAGCGCACGCGAGCCGGCGGATTAGCATGAGCCGAACGCGGCTTAAAGCTCCGGTTCAGGTTGGAGCTGTCACGAAGGAACCATAGCCGTGCGGCGACGCTTTCTGCGCCGGACAGCCCCTGGAGAACGATCGCCCT
plus_510952	antisense	510952	1039	4893	1	3854	ACCATGAAGATGATCAGGAGCACCAGCATAACGTCCACGAAGGGCGTAACGTTGATCTCGCTGTTCTGTTCGACGTTGAACCTGTCGCCCCCACCGCCTGAAAGCTTGGCGGCCATGGGTGTTACGCCCCCTTGTCGAGCTGGCGCGAGA	ACCATAAAGATAATCAGAAGGACCAGCATAACATCCACGAAGGGTGTGACGTTGATTTCCGAATTCTGTTCCACATTGAATCTGTCCCCACCACCACCTGAGAGCTTGGCGGCCATGGGTGTTAGGCCCCTTTGTCCAGCTGCCGCGAGA
plus_550291	antisense	550291	694	2808	1	2114	GAAGAGGTCCTTCAGGTCGTCGATGCCACCGGCTTTCGCCACGCCGCCGGCGATCCAGTAGAACTTGGGATAGCTGGACATCGCCTGACGCGCGGCGTCGGCGTTGGTGGCCTTGCTGTCGTTGACGAAGCGGACCTTGCCGATCTTGCC	GAACAGGTCCTTGAGGTCATCAATTCCCCCTGCCTTGGCAACCCCACCCGCAATCCAGTAGAACTTGGGGTAGCTGCTCATAGCTTGACGCGCCGCATCCGCATTGGTAGCTTTGGAGTCATTCACGAACCGGACTTTCCCAATTTTACC
plus_588139	sense	588139	723	2893	1	2170	GCACGAGCGCCACCATCGTCGACACCCGCAAGACCACGCCCGGCCTGCGGGCCCTGGAGAAGTACGCGGTGCGCTGCGGCGGCGGGGTCAACCACCGCTTTGGCCTGGATGACGCCATCCTGATCAAGGACAACCATGTCGCGGCCTGCG	GAACGAGCGCGACGATTGTGGACACGCGCAAAACGACGCCGGGACTTCGGGCCCTTGAGAAATACGCCGTGCGGTGTGGCGGAGGGGTGAATCACCGCTTTGGCCTTGACGATGCCATCCTGATTAAAGATAACCACGTCGCCGCCTGCG
plus_588240	sense	588240	2950	14083	1	11133	GGCCTGGATGACGCCATCCTGATCAAGGACAACCATGTCGCGGCCTGCGGCGGGGTCGGCGAGGCGGTCCGCCGGGCGCGCGCCCATGCCGGCCACCTCGTCAAGGTCGAGGTCGAGGTCGACGGCCTGGACCAGCTGGAAGAAGCCCTC	GGCCTTGACGATGCCATCCTGATTAAAGATAACCACGTCGCCGCCTGCGGAGGAGTCGGGGAGGCGGTGCGACGTGCACGCGCGCACGCTGGCCACCTGGTGAAGGTCGAGGTGGAAGTCGATGGTCTTGATCAACTGGAAGAGGCACTG
plus_597453	sense	597453	171	1093	1	922	GGCAAGTCGACCCACATCGAGCAGATCGCCGCGCGCCTGAACTGGCCGCTGGTTCGCGTGAACCTCGACAGCCATGTCAGCCGGATCGACCTCGTCGGCAAGGACGCCATCGTCCTGAAGGACGGCAAGCAGATCACCGAGTTCCGCGAA	GGGAAATCCACGCATATTGAACAAATTGCGGCCCGCCTCAATTGGCCTCTTGTCCGGGTCAATCTGGATTCGCACGTGTCGCGTATTGATCTTGTGGGAAAAGATGCGATTGTGCTCAAAGATGGGAAACAAATCACGGAATTTCGAGAG
plus_643369	antisense	643369	491	1967	1	1476	GCCGCAGCACGTCGGCGTTCTCCTGCGCCGCGTCGAGCCGGGCCACCACGCCTTCACGGATTCGCTGGCGGATTTTCAGAGCCGCGACATCAAAGGCCTGCAGGCGCGCCAAAGCGGCCGCGTCATGGCGTCGCGACAAAAGAGCGGCGA	GACGAAGAACGTCCGCGTTCTCTTGGGCTGCGTCGAGTCGCGCAACCACTCCTTCCCGGATCCGCTGGCGAATTTTGAGCGCCGCCACGTCAAAGGCTTGCAGCCGAGCAAGGGCTGCAGCATCATGACGACGGCTGAGAAGCGCTGCGA
plus_647470		647470	177	1086	1	909	CCCAGCCCGGCCCTGATCCATGAGACCGCAGACGGCAAGCGCTACCTCGTCGTGCACGGCGACGAGTTCGACGGCGTGGTTCAGCACGCCAAGTGGCTCGCCTTCCTCGGGGATTGGTCCTATAGAACCATCCTCATGCTGAACACTTTG	CCCAGCCCGGCCCTGATCCATGAGACGGCCGACGGGAAACGTTACCTCGTTGTGCATGGGGATGAGTTTGATGGCGTTGTCCAACACGCCAAATGGCTGGCGTTTCTTGGTGACTGGAGCTATAGGACCATTCTGATGCTTAATACGCTC
plus_647571		647571	1152	7063	1	5911	CTTCCTCGGGGATTGGTCCTATAGAACCATCCTCATGCTGAACACTTTGGTGAATCGCCTGCGGCGTCGCCTGGGGTTCGGTTACTGGAGTTTCTCGGCCTATCTGAAGGTCAAGGTGAAGAACGCGTTGCAGTTCATCGAGAACTTCGA	GTTTCTTGGTGACTGGAGCTATAGGACCATTCTGATGCTTAATACGCTCGTGAATCGCCTCCGTCGGCGTCTAGGTTTTGGGTATTGGAGTTTTTCGGCCTACCTGAAAGTGAAAGTCAAGAACGCGCTCCAATTCATCGAAAATTTTGA
plus_655199		655199	554	3671	1	3117	AGCGGCCCCGCCCCGAGGGGGTTCAGTCGCGAATGCCTCTCAGAAACCCCCGAATTCGGCGTCCGGATCATTACGTATCATTCATGAGTAGGTACCTTGCACCACTCAGTACCGGGCGGTACAAGGGAGCATCAACGGAGGCAAGGACAC	AGCGGCCCCGCCCCGAGGGGGTTCAGTCGCGAATGCCTCTCAGAAACCCCCGAATTCGGCGTCCGGATCATTACGTATCATTCATGAGTAGGTACCTTGCACCACTCAGTACCGGGCGGTACAAGGGAGCATCAACGGAGGCAAGGAGAC
plus_662644	antisense	662644	777	4408	1	3631	TTCGTCCATGCCCAGGATGGCGATGATGTCCTTCAGGGCCTTGTACTGCTGCAGCACTTCCTGGACGCGGCGCGCCACCGTGTAGTGCTCTTCGCCGATGACCAGCGGGTCCATGATCCGCGAGGTCGAGTCCAGCGGGTCCACGGCCGG	TTCATCCATACCCAGGATGGCGATAATGTCCTTGAGGGCTTTATACTGCTGCAGGACTTCTTGGACTCGGCGAGCGACCGTATAGTGTTCTTCGCCAATGACGAGTGGATCCATAATACGGGACGTGCTATCGAGTGGATCGACCGCCGG
plus_666359	antisense	666359	232	1024	1	792	GCCTGGACGTTGTCCAGACCGTAGATGCGGGCGATGCCGTCACCGACGGACAGCACCTGGCCGACGTCCGAGACGGCGGCCTCTTCGCCGAAGTTGGCGATCTGCGACTTGAGGATGGCCGAAATCTCGGCGGCGCGGATGTCCATGGTC	GCCTGCACATTATCCAGGCCATAGATGCGCGCGATGCCATCGCCAACAGAAAGGACCTGACCCACATCGGAAACGGCCGCCTCTTCGCCAAAATTGGCAATTTGGCTTTTGAGAATCGCGCTAATCTCGGCCGCGCGGATGTCCATGGTC
plus_668225	antisense	668225	1338	5390	1	4052	CCGCGATCAGGTTCTCGGTATAGGTGCCCTTCAGCTTGGACAGCTGGCGCCAGTCCAGCAGCACGCGCGGCAGCTCGTGCTCCAGGGCCAGGCTTTCGAGCACGTCGCTGTCGGTCGACCACTGGCCGGTGGCGGTCTTCTTGCCGCCCT	CGGCAATGAGGTTTTCGGTATACGTCCCCTTCAGTTTGGACAGTTGCCGCCAGTCCAGGAGCACACGCGGAAGTTCGTGCTCGAGCGCGAGGCTTTCCAGCACATCCGAATCGGTGGACCATTGTCCCGTGGCCGTTTTTTTACCACCTT
plus_678759	antisense	678759	218	1119	1	901	GAGAAGCCCGTCGCCGGGGTCACATTGCCGGTGAACCGCGCCACCAGATCATCATAGCGCCCGCCGCCGCCGATCGAGCCGAACGAGACCTTGTTCCCCTTCTCGTCGGTGGTGGACAGCAACAGCTCGGCCTCGAACACCGCGCCGGTA	GAAAAACCAGTCGCCGGGGTGACGTTCCCAGTAAAGCGGGCCACGAGATCATCATAGCGACCTCCACCCCCAATGCTCCCGAAGCTCACCTTATTGCCTTTCTCGTCCGTCGTGCTAAGCAGCAGCTCGGCTTCAAACACGGCCCCCGTG
plus_680593	antisense	680593	266	1070	1	804	TCGGCGACCTCTATATTTGAGGCGGCCTCTTTCTCATTTTTGAGCCTTTTCAGGCCGCTCTCGATCTTACTCCACTCAGTATCTCCAAGCGACAGGAGGGAGGGCTGGGCGTTGGTCAGCTCAGGCAGACGACGTCGCGTGGGCTCATAA	TCGGCCACTTCTATATTTGACGCCGCTTCTTTTTCGTTCTTAAGTCTCTTCAGCCCCGATTCGATCTTACTCCATTCGGTGTCACCAAGGCTAAGTAGCGACGGCTGCGCGTTCGTCAGTTCAGGCAGTCGACGGCGCGTTGGTTCGTAC
plus_738475	antisense	738475	357	1556	1	1199	ACCCAACCTCACCAGCTCACGGACGACATTGCGGTGAACCAGGGTCTGGCCCTTGTTGTCACCGCGCTTGATGGCGATGTCCTGCTCGCGCGGGTCGTAACGCACCAGCCAGACCTCGCCGCCGCCACGCGGGGCCGGGCCCGAACCGAC	ACCCAGCCTGACGAGTTCGCGCACCACATTGCGGTGAACTAGGGTTTGCCCCTTGTTATCGCCGCGTTTAATCGCAATATCTTGTTCACGAGGATCATACCGGACGAGCCAGACTTCACCCCCACCTCGAGGAGCAGGACCGCTACCAAC
plus_743197	antisense	743197	207	1013	1	806	AGGCGAAACTCGCGAAGGCGTCCTTCCAGTCGGGATGCCAGCGCGACAGGGCCGGGCGGTTCTCGATGATATCGCCCATGGCCCAGGCCATGCGCCTCTCATCGACCGCGCGGCTGACGTCGTTGTCCGGGCACAGGATGTAGAAGTCGC	AGGCAAAACTCGCGAAAGCATCTTTCCAGTCTGGATGCCAACGCGATAGCGCGGGGCGATTTTCGATGATATCACCCATAGCCCAAGCCATACGCCTTTCATCAACAGCACGCGAGACGTCGTTGTCGGGGCACAGAATGTAGAAATCAC
plus_756023	antisense	756023	257	1247	1	990	CCTGTTCCATGGCGATGTGGGCGTAGGCCGTGCCGGGCGCCAAGAAACGCGCGGCGCGGCGGTCGACCATCGCTTCCCAGTCGATCTGGGGCGCGGCGTGGACCTGGCAGCGGAAGCCGAGCTCGGCGTACTCCGGCGCGGCGATCACGC	CTTGTTCCATAGCAATATGGGCGTAGGCAGTACCTGGAGCCAGAAAACGCGCAGCACGACGATCAACCATAGCCTCCCAATCGATCTGCGGGGCAGCATGGACTTGACATCGAAAACCCAGCTCCGCATATTCAGGTGCGGCAATCACTC
plus_758316		758316	263	1149	1	886	TGCGAAGCCATGCAAAGCAACAGCTCTTACGCTGAAACGAAAGAGGCCCGGTCATCGCTGACCGGGCCTTTTTGTTGATCAGGGCTGCAGCCGATAGCCGCCCATCTCGGTGATCAAGATCCGCGCAACGGTGGGATCGGGCTCAATCTT	TGTGAAGCGATGCAATCGAACAGCTCGTACGCTGAAACGAAAGAGGCCCGGTCATCGCTGACCGGGCCTTTTTGTTGATCACGGCTGAAGGCGGTAGCCTCCCATCTCGGTAATCAGAATACGGGCAACCGTCGGATCGGGCTCAATCTT
minus_14065	sense	14065	2349	10242	-1	7893	CGGCTTCAACGTCCGCGCCTCGGCGCAGGCGCGGGCCCTGGCCGAACGCGAAGGCGTGGAAATCCGCTACTACGCGATCATCTACGACCTGCTGGACGACATCAAAGGCGTGCTCTCGGGCATGCTGGCCCCGATCCAGCGCGAAACCTT	TGGATTTAATGTTCGAGCATCTGCTCAAGCGCGCGCTCTTGCCGAGCGTGAGGGGGTTGAAATCCGCTATTACGCGATTATTTATGATCTGCTCGATGACATTAAAGGCGTCCTGTCGGGCATGCTTGCGCCGATTCAGCGCGAAACGTT
minus_31687	antisense	31687	834	3337	-1	2503	GCCGCGCAGCATGACGATCTCAAGGTCAGGCCGCACGTGCAGGGCCTGGGCCTGGCGGCGCAGAGACGCGGTCCCAAGGCGCGCGCCCTTGGGCAGGTCCTCGAGCCGCTCGCAGACATGGCTGATGAAGGCGTCGCGCGGATCCTCGCG	TCCACGCAGCATGACGATTTCCAGATCAGGCCGAACGTGGAGAGCTTGGGCTTGACGTCGAAGCGAAGCTGTACCAAGACGAGCCCCTTTCGGGAGATCTTCGAGACGTTCACAGACATGGCTGATAAAAGCGTCGCGCGGGTCCTCACG
minus_59355	antisense	59355	2476	13638	-1	11162	GGCCGTGCCGCGCTTGGCCGGCTGCCCGTCGGGGCCGACCGACTTGCCGTTGCTCTCCATCTCCAGCTGCTGGAGGAAGGCGGCCAGGCGGCGCAGGCGGTGCGAGTACGGCACGACCGAGCGGGCCCGGCGGTCCAGGCCGTTGCGATT	GGCAGTACCACGTTTGGCGGGTTGTCCATCAGGACCCACGCTTTTCCCATTGCTTTCCATTTCGAGTTGCTGCAGAAACGCCGCAAGACGGCGCAGACGATGAGAATAAGGGACAACGGATCGAGCACGTCGATCGAGGCCATTCCGGTT
minus_67907	antisense	67907	3474	15399	-1	11925	GCAGCCTTCTTCATAGCCCTGCAGGTCCTCGGACGAGGCCAGGATCTCAGGGTTCACGAAGTAGCGCGGGGCCTTGTCCTCGCCCTCGCGGGCCAGGTCCATGACGATCACGCGCACGGGCTCGCCGACCTGAACGGCGGCCAGGCCGAT	GCAGCCTTCCTCATAGCCCTGCAGATCCTCCGACGAGGCCAGGATTTCCGGATTGACAAAATAACGAGGAGCTTTATCTTCACCTTCACGAGCCAGATCCATCACAATAACGCGGACGGGTTCGCCGACTTGAACCGCCGCAAGTCCAAT
minus_87442	antisense	87442	2868	13229	-1	10361	GTGCCGCCCAGCTTGCCGCGGCCTTCGACGATCGCGACCTTCAGGCCCAGCTGGCCGGCGCGGATCGCCGCGTTGTAGCCACCAGGACCGCCACCGATGATGACGACGTCGTACTGAGCCATGGGTCTATCGCCTTCAGGACGCGCCATA	GTACCACCGAGTTTGCCGCGCCCTTCCACAATGGCCACCTTAAGTCCCAGTTGACCAGCACGGATCGCCGCGTTATATCCACCAGGGCCACCCCCAATGATGACAACATCGTACTGAGCCATGGGTCTATCGCCTTCAGGACGCGCCATA
minus_122143	sense	122143	189	1413	-1	1224	GGCATCCGCTCGGTGACCAGCCAGGTCGGCGACGCCTTCCGCCGAGGCCGCATCGGCGTGGGCCATCCGGGCCACAAGGACGCGGTGATGCACTATGTGCTGGGCGACTTCCACAAGGTCGAGCACCAGTGGCTGGACCCGATACTGGAC	GGCATCCGCTCGGTGACCAGCCAGGTCGGCGACGCCTTTCGACGTGGTCGCATCGGCGTGGGTCATCCGGGTCACAAGGACGCGGTGATGCACTATGTGCTGGGCGACTTCCACAAGGTGGAACACCAGTGGCTGGACCCGATACTGGAC
minus_180585	sense	180585	806	3783	-1	2977	TCATGGAGCGCGAGCTCGCCCTGATGCTGGCGCCCAAGGACAAGGACGAGAACGCCTCGGCCATCCTGGAAGTGCGGGCCGGCACCGGCGGCGACGAGGCCGCCCTGTTCGCCGGCGACCTCTTCCGCATGTACCAACGCTACGCCCAGA	TTATGGAGCGGGAGCTCGCCCTTATGCTGGCCCCTAAAGACAAGGACGAGAACGCCTCGGCCATCCTGGAAGTGCGGGCGGGTACGGGAGGGGACGAAGCCGCCCTGTTCGCCGGCGATCTCTTCCGGATGTACCAACGGTACGCCCAGA
minus_226957	antisense	226957	316	1375	-1	1059	TCGCTCAGTCGCCGCGATCGCCCTTCATCAGGCGGGCCTTGTCGCGCTGCCAGTCGCGTTCGGCGGCGGTGTCGCGCTTGTCGTGCAGTTTCTTGCCCTTGGCGAGCCCGACTTCCAGCTTCGCCAGCCCCTTGTCGTTCCAATAGAGCT	TCGCTCAGTCGCCCCGATCACCTTTCATCAGCCGAGCCTTATCGCGTTGCCAATCCCGTTCAGCCGCGGTATCGCGTTTATCATGCAGTTTTTTGCCCTTCGCCAGTCCGACTTCGAGCTTGGCCAGGCCTTTGTCGTTCCAGTAAAGCT
minus_233835	antisense	233835	254	1139	-1	885	TTCTTGCCCACATAGGCCTCGGCCACGACCAGGGAGTCGATGTCGAGGTTGTGGTTGTTCTCGGCGTTCGAGATCGCCGAGTACAGCGCCTTGCGGACGTCCTGAGCGATGCGCTTGTGGCTGAACTCGAGCTCGTTGAGAGCGCGCTGG	TTTTTCCCGACATAGGCTTCCGCAACGACCAGCGAATCGATGTCCAGATTGTGATTATTCTCCGCATTGGAAATGGCGCTATACAGAGCCTTCCGGACATCTTGGGCGATACGCTTATGCGAGAATTCCAGTTCATTGAGGGCCCGTTGG
minus_250710	antisense	250710	3330	14371	-1	11041	ATCTTGGCGCCCTTCTCGTCACGGACGAGGGCGTTGATGAACACCTGCTTGAACGGGGCCTCACCCATGAAGTGGATGCCCATCATCATCATCCGGGCGACCCAGAAGAAGATGATGTCGAACCCGGTGACCAGGGTGCTGGTCGGGTAG	ATTTTCGCCCCTTTTTCATCGCGGACCAGGGCATTAATAAAGACTTGCTTGAACGGCGCCTCGCCCATAAAATGGATCCCCATCATCATCATGCGGGCCACCCAAAAGAAGATAATGTCAAATCCTGTCACCAGCGTCGACGTCGGATAA
minus_291579	sense	291579	3704	18406	-1	14702	CCGGTGGACGTCGCAACTGCCCAGCCGCTTCGTCGACGAGTTGCCGATCGCCCACGTCGATGCGGCGTCCGAGACCGGCTATTACGGCGGCGGCCCCGGCATGCAGTCGACGGCCGCCTCGCGCTGGGACGATCCGGGCACGAGCGCCTT	CCGGTGGACGTCCCAACTCCCTTCTCGGTTTGTTGATGAACTCCCTATTGCGCACGTTGACGCTGCATCGGAAACTGGTTACTATGGTGGAGGTCCCGGTATGCAATCTACCGCTGCGTCTCGTTGGGATGATCCAGGTACCTCTGCGTT
minus_297612	antisense	297612	1265	7027	-1	5762	CTGGTTGCCGGCGGAGAGCTTCTGGTAGCGCTGAGCCTCGACCAGCTGCAATTGCGCCAGCCGCCCGCCCAGGGTCAGCAGGCCCAGGCCCGTAAGACCGCCCAGCAGGAACGCGCGCCGGTGGAAGACCCCCTGACGCTCGTTGACCTC	TTGGTTTCCGGCCGAGAGCTTCTGATACCGCTGGGCTTCGACAAGTTGGAGTTGTGCAAGACGACCTCCTAGTGTAAGAAGTCCGAGTCCGGTAAGCCCACCGAGAAGAAACGCGCGGCGGTGAAACACCCCCTGACGTTCGTTCACTTC
minus_308058	antisense	308058	937	3971	-1	3034	GCCAGAATGCGTTTGCGGCCGGCCTTGAACGGGAAGACGTCGATGATCTTCACCTTGTCGTCCAGCTCGATCATCATCCGCACCGGCTCGCCGTGACCGCGCGCGCTGGGCAGCTTGTCACAGCCCAGCGTGAAGAAGCGCCCGTCGCTG	GCAAGAATCCGTTTACGCCCTGCCTTAAACGGAAAGACGTCAATAATCTTGACTTTATCGTCCAGCTCAATCATCATTCGGACAGGTTCACCATGTCCACGGGCGCTGGGCAGTTTATCGCACCCCAGCGTAAAAAACCGGCCATCCGAG
minus_310056		310056	86	1210	-1	1124	GGGAATTTTTCGCCGTCAGAATCGAACACGGAACTGTCCAAAACTGTTAGCATTCGGACAGGGAAGACGCCACCTTTCGGGGGGCTTCTCCCCACCGTTTCGCTTGAATCCGAAGGAAAAACGCATGATCCGTCTCTCCGCCGCCGCCGC	GGGAATTTTTCGCCGTCAGAATCGAACACGGAACTGTCCAAAACTGTTAGCATTCGGACAGGGAAGATGCCACCTTTCGGGGGGCTTCTCCCCACCGTTTCGCTTGAATCCGAAGGAAAAACGCATGATCCGTCTCTCCGCTGCTGCTGC
minus_361823		361823	782	3193	-1	2411	GAAGATGGGCTTCACCGGCCGCGGCGAAGGCCTGGCCGCCTCGGCCGTCGTCGCGGTCGAGACGCCGGCCTGATTGGGTTAGGCTGAACGCCCGCGAGACCGGCACCTTCGTAACGACGTGACGGTGCAAGGCTTAGGCGGTACGAGCGT	AAAAATGGGGTTTACCGGTCGAGGAGAAGGTCTTGCCGCCTCGGCTGTTGTTGCTGTTGAAACGCCGGCCTAATTGGGTTAGGCTGAACGCCCGCGAGAACGGCACCTTAGTCACGACGTGACGGTGCAAGGCTTAAGCGGTACGAGCAT
minus_389802	antisense	389802	358	1623	-1	1265	CTTGATAATGTCCGGCGTCAGGCCGGCGAAGGGCTGGCCCATCTGGTCGGTTCCCTGCGCCGTCACCGGGGCGGTCGTGATGACCAGCGCGCCGGCCTTGCTGGCCGCCGAGATGAGATCAGCGCCCGCGTCACGAGCATCCTGGTAGGT	TTTAATAATATCTGGCGTCAGTCCGGCGAAAGGCTGGCCCATCTGATCCGTCCCTTGTGCTGTAACAGGTGCAGTGGTAATAACGAGTGCACCCGCTTTAGATGCAGCAGAGATCAGGTCCGCACCCGCATCTCGGGCGTCCTGATAGGT
minus_440883	antisense	440883	397	1798	-1	1401	GCGGGATGCGGATCGAGGCCGAGCGGTTGCGCGAGCTGTAGGCCAGCTTCACCGGGGCTTCGTAGCCGGGCACCAGGCGCTTGTACGAGTTCGTCGTCGAGTTCGAGAACGCGTTGATGGCCTTGGCGTGCTTGATGATGCCGCCGATGT	GTGGAATGCGAATGCTAGCCGAACGATTGCGCGAGCTGTAGGCAAGCTTGACTGGGGCCTCGTAGCCCGGCACAAGGCGTTTGTAGCTATTCGTTGTGGAATTCGAGAACGCATTAATCGCTTTCGCATGCTTAATGATGCCACCAATAT
minus_443974	sense	443974	386	1666	-1	1280	AGCGGCAGGAGCGTGAATGGGGCGCGGTTCTGGACTGGGCCAGGGCCGAGCACGGCCTCGTCTTCACGCCCGTGGCGGGGATCATCCATACGCCGCAGCCGCCGGAGACGCTTGCGTCGGTTGAGGCCCTGGTCCTGACGCTGGACGATT	AACGCCAAGAACGTGAATGGGGTGCAGTTCTCGATTGGGCAAGGGCAGAACATGGCCTTGTTTTTACTCCAGTGGCGGGTATTATTCATACCCCGCAGCCGCCTGAAACGCTTGCCTCTGTGGAAGCGCTGGTTCTTACACTCGATGATT
minus_459869	antisense	459869	463	1984	-1	1521	ATCGAGGCGTCCATGGCGCGCAGGCGGGCGAACACCGCCGCCGCGTCCTCGTTGTAGACCGGCATCAGGATGGCGGTGCGCGTGTGCAGCTTGGGCATCGGCGCTTCGCTGTCGATGCCGAGCGGGTCCTTCGGCCGGCCCATAAGGACC	ATCGATGCGTCCATAGCTCGGAGACGAGCAAAGACAGCCGCGGCATCCTCATTGTACACCGGCATCAGAATCGCGGTACGGGTATGGAGCTTAGGCATAGGAGCTTCCGAGTCAATTCCAAGGGGATCCTTCGGCCGGCCCATAAGCACC
minus_481016		481016	295	1184	-1	889	GCGTGCTCTGATGCACAGCCTGGGTCTGTCGGCCTATTCCGGCGAGACGATGCTGGCGGCGCAGTAAGCGCGCGGCTACAAATCTAAGCGAGCGGGCGGCCGGGGCGACCTCGCCGCCCGTTTTCGTTTCTGGAGCGCCGTGGCCGTGAA	CCGTGCACTGATGCATAGCCTTGGTCTTTCCGCATATTCCGGTGAAACGATGCTTGCCGCCCAATGAGCGCGCGGCTACAAATCTAAGCGAGCGGGCGGCCGGGGCGACCTCGCCGCCCGTTTTCGTTTCTGGAGCGCCGTGGCCGTGAA
minus_497332	sense	497332	2602	10578	-1	7976	CTTGCCGGGCTACAGCCAGCTGACCTTCGGCGACCACGACGCGATCAAGGCCGCGATCGCCAGCCCGACCACGGCGGCGATCATCGTCGAGCCGGTGCAGGGCGAGGGCGGCGCGCGCTCGATCCCGACCCAGTGCCTGGTCGGCCTTCG	CCTTCCAGGATATAGCCAACTCACCTTCGGGGACCACGATGCCATCAAAGCCGCTATTGCGTCGCCGACGACGGCTGCTATTATTGTCGAGCCCGTGCAAGGTGAAGGGGGAGCGCGAAGCATTCCCACCCAATGTCTGGTCGGGCTGCG
minus_499957	antisense	499957	3252	16807	-1	13555	GTCCAGGCGGCGGGACAGATCGGCAAGGCGCTCGGCCTTGACGGCGCGCTGGCGTCCGAGCGCTTCAGGCGTCAGGCGCGCGGTGACCTTCAGCAGGCTCTGGGCGTGGACGGTGGTGTTGCGATCCAGGGCCGCGTCCAGGCGGCCCGA	ATCCAGACGCCGCGAAAGATCCGCAAGACGTTCCGCTTTCACGGCCCGTTGACGACCTAGCGCTTCGGGCGTAAGACGCGCGGTGACCTTAAGGAGCGACTGGGCATGGACGGTGGTATTACGATCCAGAGCGGCATCAAGTCGCCCCGA
minus_500058	antisense	500058	570	2617	-1	2047	TCGCGCTGCAAGCGCCGTTGACCCGCCGCGTTCAAGCGGTCCCAGAGCGCCGGAAGCCGCGCGTGCTGCGCCACGCGATCGGGCGCGCGCCGCGCGGCCAGGTCCAGGCGGCGGGACAGATCGGCAAGGCGCTCGGCCTTGACGGCGCGC	TCGCGTTGCAGACGGCGTTGTCCAGCGGCATTAAGGCGATCCCAAAGGGCTGGCAGTCGCGCATGTTGGGCGACCCGATCAGGAGCACGTCGAGCGGCAAGATCCAGACGCCGCGAAAGATCCGCAAGACGTTCCGCTTTCACGGCCCGT
minus_535109		535109	359	1587	-1	1228	CGCGGGGGAAAAGCCGAACGGTGCGACGCCGCTGTTAACTTCAGCGTTCCGGTATCCGGTTTTTGGTGGAGAGGTCCGGTCGAGCGCGGCGGCAAGATCCGCGTGCGCAACCCGCTGGTGCGGCCGTAAGCCCAAGGGCGGCGGAAGATT	CGCGGGGGAAAAGCCGAACGGTGCGACGCCGCTGTTAACTTCAGCGTTCCGGTATCCGGTTTTTGGTGGAGAGGTCGGGTCGAGCGCGGCGGCAAAATCCGGGTTCGGAATCCCCTCGTTCGGCCGTAAGCCCAAGGGCGGCGGAAGATT
minus_578207	antisense	578207	724	3218	-1	2494	GCCTCTTCCTCGGTGTCCTCGTCGACCACCGAGACGGTGGCGCCGAACTTGACCTGCTTGCCCGAGAGCTTCGTCACGTCGATGACCTGGGCGCGGGCGATCTTGTCCTCGATCTCGGCGATCTGGCCTTCGATCCAGCCCTGACGCTCC	GCTTCCTCTTCCGTGTCTTCGTCCACAACGCTGACCGTGGCCCCGAATTTCACTTGCTTCCCGGAGAGCTTGGTGACATCAATGACCTGAGCCCGGGCAATTTTATCCTCAATCTCCGCGATTTGACCCTCAATCCATCCTTGACGTTCC
minus_647588		647588	569	2360	-1	1791	CGTCGGCCACGGCGGCCTCGAAGTTCTCGATGAACTGCAACGCGTTCTTCACCTTGACCTTCAGATAGGCCGAGAAACTCCAGTAACCGAACCCCAGGCGACGCCGCAGGCGATTCACCAAAGTGTTCAGCATGAGGATGGTTCTATAGG	CATCCGCGACTGCCGCCTCAAAATTTTCGATGAATTGGAGCGCGTTCTTGACTTTCACTTTCAGGTAGGCCGAAAAACTCCAATACCCAAAACCTAGACGCCGACGGAGGCGATTCACGAGCGTATTAAGCATCAGAATGGTCCTATAGC
minus_660968	antisense	660968	626	2950	-1	2324	CGCTGGCTGACCACCTCACCGCCGTCCAGGAACACGTCGGCGACGCCGACCGCCTGGTCCAACAGGCCGCCCGGATTGTTCCGCAGATCCAGGATCAGGCCCTTCATCTTCGGGTTCTTGGATTTCAGCTCGCTGACCGAGCTGGCCAGG	CGCTGGCTCACGACTTCGCCGCCGTCCAGAAAAACATCAGCCACGCCCACGGCTTGATCGAGAAGACCCCCGGGATTATTACGGAGGTCTAGAATGAGTCCTTTCATCTTGGGATTTTTCGATTTCAGCTCGGACACGGACGAGGCGAGA
minus_666066	sense	666066	3503	25969	-1	22466	ACGTGCCGGTCGGCCGTGGCCTGCTGGGCCGCGTCGTCAACCCGCTGGGCGAGCCGATCGACGGCAAGGGCCCGATCCAGTACACCGAGCGTCGCCGCGTCGACGTCAAGGCGCCGGGCATCATCCCGCGCAAGTCGGTGCACGAGCCCG	ACGTCCCAGTTGGCCGAGGTCTGCTTGGTCGCGTGGTGAATCCACTTGGCGAACCCATTGACGGCAAAGGACCGATCCAGTACACGGAGCGTCGGCGGGTTGATGTTAAAGCGCCCGGGATTATCCCGCGTAAGAGCGTCCATGAACCCG
minus_679991	antisense	679991	616	2919	-1	2303	GAGCAGTTGTGATCCTTCCGCCGCGAGCGCGTGGCCAAGGCATACGGTGCCACTACGCTCTTAATCTCTAGGGGAAGGGCTTTGAACGAAGCCCTTCCCCTCACCGCCGCCATCCGCTACACCGCCCCCGCAATGACCCGCACGCCGCAC	AAGCAGTTGTGATCCTTCCGCCGCGAGCGCGTGGCCAAGGCATACGGTGCCACTACGCTCTTAATCTCTAGGGGAAGGGCTTTGAACGAAGCCCTTCCCCTCACCGCCGCCATCCGCTACACCGCCCCCGCAATGACCCGCACGCCGCAC
minus_681725	sense	681725	193	1528	-1	1335	CTCGACGGCTGGCGCGCGCGTCTGGCCGGCATGGCGCAGCGGGGCGTGGCCCTGGAGCGCGCGACCCTGGCCGCCGCCTTCGGGCGGGCTTTCGGCTATTATGACGGCTACCTGTTCGAGATCCGCTCGGCCTCGCTGGGCGATGAGCGT	CTTGATGGATGGCGTGCTCGTCTTGCTGGTATGGCGCAACGTGGTGTTGCTCTTGAACGAGCCACGCTTGCTGCGGCTTTCGGTCGTGCTTTTGGGTACTACGATGGTTATCTCTTTGAAATCCGGTCCGCGAGCCTTGGTGACGAACGT

## Sheet: Sheet_8B
Annotation	Position	Read count	Maximum read count	Native sequence	Rewritten sequence	Strand	Strength	Start -35 box	Stop -35 box	Score -35 box	p-value -35 box	q-value -35 box	Motif -35 box	Start -10 box	Stop -10 box	Score -10 box	p-value -10 box	q-value -10 box	Motif -10 box
	481016	295	1184	GCGTGCTCTGATGCACAGCCTGGGTCTGTCGGCCTATTCCGGCGAGACGATGCTGGCGGCGCAGTAAGCGCGCGGCTACAAATCTAAGCGAGCGGGCGGCCGGGGCGACCTCGCCGCCCGTTTTCGTTTCTGGAGCGCCGTGGCCGTGAA	CCGTGCACTGATGCATAGCCTTGGTCTTTCCGCATATTCCGGTGAAACGATGCTTGCCGCCCAATGAGCGCGCGGCTACAAATCTAAGCGAGCGGGCGGCCGGGGCGACCTCGCCGCCCGTTTTCGTTTCTGGAGCGCCGTGGCCGTGAA	-1	889	54	60	7.36585	0.000367	0.214	TTGCCGC	75	82	6.82927	0.00173	0.711	GCTACAAA
antisense	179640	244	1147	GAGAGAGGGATTCCTTGTGGCCGCAATCCCACCCCGAAAAGACCATCGGCGCGTCCGCTTTCCGCTAGGACCGCTGGCTGTACGGCGATTATCCGCCGCGCCCCTTGAATGGGGCGGAAGGCGCACCATTTGTTAGCCGTAAGCAATCGC	GAGAGAGGGATTCCCTGTGGCCGGAGGCCAACCCCGAAAAGACCGTCGGCGCGTCCGCTTTCCGCTAGGACCGCTGGCTGTACGGCGATTATGCGCCGGGCCCCTTGAATGGGGCGGAAGGCGCACCATTTGTTAGCCGTCAGGAGTCGC	1	903	46	52	2.10366	0.00524	0.485	TCGGCGC	64	71	7.12195	0.000621	0.649	GCTAGGAC
antisense	26122	50	1029	CCAGAAGCCGACCAGCTTCTTGACCTCGGCCAGGGTCGGGGCGGCGGCTTCGCGGGCCTTTTCCGCGCCCTTGGCCAGGATGGCGTCCAGCACCGCCGGATCGCCCAGCAGGCCGCGCATCCGCTCGCCGACCGGCGCCAGACTCTCGAC	CCAAAAGCCCACCAGTTTTTTGACCTCCGCAAGCGTTGGAGCTGCTGCTTCACGTGCTTTTTCCGCACCTTTAGCAAGAATCGCATCAAGAACAGCAGGGTCACCCAGGAGCCCACGCATTCGTTCACCAACAGGCGCCAGACTTTCAAC	1	979	20	26	2.51829	0.00406	0.485	TTGACCT	44	51	2.04878	0.00469	0.711	GCTGCTTC
antisense	292139	1651	7988	GTGGTGCGCCGTTCCGACCAGCGAGCGCCAACGGTCGAGGTCGCGGATGAAGTTCGACAGGGCCGTGCGGGTGCGGGCCGGCAGCTCGTCGCTGGTGATGATCTGACGGGCGGCCTCGACGGTCGAGATCCCGCCCAGGCGGGCGATCTG	ATGATGTGCCGTTCCGACAAGCGAACGCCACCGGTCGAGATCACGAATAAAGTTCGAAAGGGCCGTACGAGTACGAGCCGGCAGTTCATCGCTTGTAATGATTTGACGAGCCGCTTCCACTGTGCTAATGCCGCCAAGTCGGGCGATCTG	1	6337	103	109	8	0.000234	0.214	TTGACGA	124	131	2.62195	0.00348	0.711	GCTAATGC
antisense	346584	478	1967	CTCATCAAGGCGATGTTGTAGAGCGGGCCGGCGAAGCGCGAGTGTCCTTCGGCCAGCAGCTTGTCCTTGTTGCGCTGTTCCCATTCCTGGGTCAGGTCCGGAAAGAACAGCTCGTGCGGATAACGGTCGGCGATCTTGTAGTGCAGCAGC	CTCATCAGCGCAATATTATAGAGGGGACCCGCAAATCGCGAATGTCCCTCGGCCAGGAGTTTATCTTTGTTGCGCTGCTCCCATTCTTGCGTTAGGTCGGGGAAGAACAGTTCGTGGGGGTAACGGTCTGCAATTTTATAATGGAGCAGC	1	1489	67	73	1.84146	0.00906	0.499	TTGTTGC	91	98	1.67073	0.00832	0.82	GTTAGGTC
antisense	457797	991	4017	GCGCGGCGAAGGTCGCCGACGGCTGCGGCTCCTCGTTGTGATAAATCTGGAGACCCGAGGCCGGATCCTTGGGCTGGCTGCTCTCAGCCGGCGGCGTCTTCATCTGAGCGACTTCGGTTCCCACCGCCTGAGGCGCGTCGTTGGGACCGC	GAGCAGCAAAAGTAGCGCTAGGTTGAGGCTCCTCGTTATGATAAATCTGCAGGCCCGAAGCAGGATCTTTGGGTTGCGAGCTTTCTGCGGGCGGGGTTTTCATTTGAGCGACTTCCGTTCCAACCGCTTGAGGTGCATCATTTGGACCAC	1	3026	23	29	7.03049	0.00198	0.485	TTGAGGC	40	47	6.58537	0.00244	0.711	GATAAATC
sense	91044	259	1086	CCGTGGCGCGCGCCAAGATCGAGGGCGCCAGTGTGCTTCTGGCCTCGGCGACGCCGTCGCTGGAGAGCCTCTACAACGCCCAGACCGGGCGCTATCGCTGGCTGAGGCTGTCCGCTCGCCACGGCGCGGCGCAACTGCCGGACATCGGTC	CCGTTGCCCGTGCGAAAATTGAGGGTGCGAGTGTGCTTCTCGCTAGCGCCACCCCATCCCTTGAGTCCCTTTACAACGCGCAAACGGGGCGGTATCGGTGGCTGAGACTTAGCGCTCGGCATGGAGCAGCGCAACTCCCCGATATCGGAC	1	827	19	25	6.9878	0.00216	0.485	TTGAGGG	42	49	2.89634	0.00288	0.711	GCTAGCGC

[truncated: 2 more sheets: Sheet_8C, Sheet_8D]
