# Supplementary material for: The transcriptional landscape of a rewritten bacterial genome reveals control elements and genome design principles
Source: Nat Commun. 2021 May 24;12:3053. doi: 10.1038/s41467-021-23362-y (PMC8144410; doi:10.1038/s41467-021-23362-y)
Supplement: Supplementary file 6 — Supplementary Data 3 [file 41467_2021_23362_MOESM6_ESM.xlsx]

## Sheet: Description
Supplementary_Data_3 contains the following sheets:
Sheet_1: Redesigned genes included in the fold change analysis
Column:	Description:
Part	Synthetic DNA part on which gene is contained
Locus tag	Unique gene ID number for C.ETH-2.0
Annotation	Functional annotation according to C.ETH-2.0
Allele	Allele names
Length	CDS or RNA-transcript size in base pair
Fraction recoded	Fraction of the gene that has been recoded as compared to the natural counterpart
Essentiality	Gene essentiality classification into essential, semi-essential and non-essential genes
Natural RCPG	Raw read count per gene for the natural locus tag
Synthetic RCPG	Raw read count per gene for the synthetic locus tag
Corrected natural RCPG	Read count, pool correction applied
Corrected synthetic RCPG	Read count corrected for plasmid copy number
LOG2FC	Log2 fold change of the synthetic gene compared to the natural gene
Functionality	Classification of genes into the categories functional and faulty according to fault diagnosis of rewritten genes by transposon sequencing
Sheet_2: Redesigned genes for which transcriptional regulatory elements had been omitted
Column:	Description:
Part	Synthetic DNA part on which gene is contained
Locus tag	Unique gene ID number for C.ETH-2.0
Annotation	Functional annotation according to C.ETH-2.0
Allele	Allele names
Length	CDS or RNA-transcript size in base pair
Fraction recoded	Fraction of the gene that has been recoded as compared to the natural counterpart
Essentiality	Gene essentiality classification into essential, semi-essential and non-essential genes
Natural RCPG	Raw read count per gene for the natural locus tag
Synthetic RCPG	Raw read count per gene for the synthetic locus tag
Corrected natural RCPG	Read count, pool correction applied
Corrected synthetic RCPG	Read count corrected for plasmid copy number
LOG2FC	Log2 fold change of the synthetic gene compared to the natural gene
Functionality	Classification of genes into the categories functional and faulty according to fault diagnosis of rewritten genes by transposon sequencing
Rewritten LOG2FC	Log2 fold change of the rewritten gene compared to the natural gene

## Sheet: Sheet_1
Part	Locus tag	Annotation	Allele	Length	Fraction recoded	Essentiality	Natural RCPG	Synthetic RCPG	Corrected natural RCPG	Corrected synthetic RCPG	LOG2FC		Functionality
A0	CCNA_00007	SSU ribosomal protein S20P		276	0.66	essential	13894	4880	3339.9	1301.33	-1.36		faulty
A0	CCNA_00034	SSU ribosomal protein S15P		270	0.64	essential	62027	12857	14910.3	3428.53	-2.12		faulty
A0	CCNA_00036	ribosome-binding factor A		450	0.67	semi-essential	2526	14493	607.21	3864.8	2.67		faulty
A0	CCNA_00082	class 1 lysyl-tRNA synthetase	lysS	1659	0.59	essential	12324	45222	2962.5	12059.2	2.03		faulty
A0	CCNA_00100	Ribulose-5-phosphate 3-epimerase		660	0.61		4562	7890	1096.63	2104	0.94
A0	CCNA_00197	LSU ribosomal protein L19P	rplS	402	0.6	essential	19562	473	4702.4	126.13	-5.22		faulty
A0	CCNA_00320	LSU ribosomal protein L27P		270	0.53	essential	26748	377	6429.81	100.53	-6		faulty
A0	CCNA_00342	2-oxoglutarate dehydrogenase E1 component	odhA	2964	0.56	essential	74534	7996	17916.8	2132.27	-3.07		faulty
A0	CCNA_00343	dihydrolipoamide succinyltransferase	odhB	1209	0.56	essential	33982	468	8168.75	124.8	-6.03		functional
A0	CCNA_00370	ATP synthase B chain		510	0.66	essential	31249	158	7511.78	42.13	-7.48		functional
A0	CCNA_00371	ATP synthase B' chain		534	0.61	essential	38304	272	9207.69	72.53	-6.99		functional
A0	CCNA_00372	ATP synthase C chain		225	0.48	essential	43164	326	10376	86.93	-6.9		faulty
A0	CCNA_00373	ATP synthase A chain		762	0.56	essential	36783	299	8842.07	79.73	-6.79		functional
A0	CCNA_00374	putative ATP synthase protein I		381	0.52		16974	70	4080.29	18.67	-7.77
A0	CCNA_00748	ferrous iron transport protein A		321	0.52	essential	2051	5	493.03	1.33	-8.53		faulty
A0	CCNA_00749	ferrous iron transport protein B		1896	0.63	semi-essential	12289	134	2954.09	35.73	-6.37		faulty
A0	CCNA_00763	electron transfer flavoprotein alpha subunit		942	0.69	essential	19132	7454	4599.04	1987.73	-1.21		faulty
A0	CCNA_00764	electron transfer flavoprotein beta subunit		747	0.51	essential	15410	17721	3704.33	4725.6	0.35		faulty
A0	CCNA_00805	GTP-binding protein YihA	yihA	690	0.65	essential	7389	18322	1776.2	4885.87	1.46		functional
A0	CCNA_00806	inner membrane protein translocase component yidC	yidC	1848	0.56	essential	24648	75359	5925	20095.7	1.76		functional
A0	CCNA_00807	ribonuclease P protein component		450	0.59	essential	4573	29448	1099.28	7852.8	2.84		functional
A0	CCNA_00808	LSU ribosomal protein L34P		135	0.62	essential	5924	25942	1424.04	6917.87	2.28		faulty
A0	CCNA_00860	holdfast inhibitor protein HfiA		237	0.66		4993	7920	1200.24	2112	0.82
A2	CCNA_01749	acyl carrier protein		237	0.48	essential	18213	6940	5188.89	2035.19	-1.35		functional
A2	CCNA_01750	3-oxoacyl-(acyl-carrier-protein) synthase II		1281	0.59	essential	14640	8490	4170.94	2489.74	-0.74		functional
A2	CCNA_01751	aminodeoxychorismate lyase		1101	0.63		8264	5311	2354.42	1557.48	-0.6
A2	CCNA_01752	YicC-family protein		882	0.56		4836	5220	1377.78	1530.79	0.15
A2	CCNA_01753	guanylate kinase	gmk	642	0.54	essential	3823	5217	1089.17	1529.91	0.49		functional
A2	CCNA_01758	4-hydroxythreonine-4-phosphate dehydrogenase	pdxA	1002	0.66	essential	5302	7028	1510.54	2061	0.45		functional
A2	CCNA_01759	peptidyl-prolyl cis-trans isomerase		1350	0.59	essential	12327	14352	3511.97	4208.8	0.26		functional
A2	CCNA_01761	YjgP/YjgQ family membrane permease		1107	0.54	essential	4865	7862	1386.04	2305.57	0.73		functional
A2	CCNA_01762	YjgP/YjgQ family membrane permease		1140	0.56	essential	5171	12460	1473.22	3653.96	1.31		functional
A2	CCNA_01770	nucleoside diphosphate kinase		420	0.54	semi-essential	17528	7839	4993.73	2298.83	-1.12		faulty
A2	CCNA_01791	CTP synthase		1653	0.6	essential	13440	5642	3829.06	1654.55	-1.21		functional
A2	CCNA_01792	LSU ribosomal protein L32P		183	0.52	essential	3664	3448	1043.87	1011.14	-0.05		faulty
A2	CCNA_01793	aspartate protease		999	0.63		1884	1458	536.75	427.57	-0.33
A2	CCNA_01799	pyruvate dehydrogenase E1 component alpha subunit		1032	0.51	essential	16213	3879	4619.09	1137.54	-2.02		faulty
A2	CCNA_01800	pyruvate dehydrogenase E1 component beta subunit		1353	0.54	essential	21305	9918	6069.8	2908.5	-1.06		faulty
A2	CCNA_01803	pyruvate dehydrogenase complex, dihydrolipoamide acetyltransferase component		1287	0.6	essential	11811	9971	3364.96	2924.05	-0.2		faulty
A2	CCNA_01819	RNA-binding protein, Hfq family		249	0.42		12160	994	3464.39	291.5	-3.57
A2	CCNA_01935	FeS assembly SUF system protein		357	0.53		3225	19040	918.8	5583.58	2.6
A2	CCNA_01936	cysteine desulfurase/selenocysteine lyase		1227	0.59	essential	5528	30847	1574.93	9046.04	2.52		functional
A2	CCNA_01937	FeS assembly protein SufD	sufD	1029	0.64	semi-essential	5502	18160	1567.52	5325.51	1.76		faulty
A2	CCNA_01938	ATP-dependent transporter SufC	sufC	750	0.56	essential	5312	15715	1513.39	4608.5	1.61		functional
A2	CCNA_01939	ADP-ribosylglycohydrolase		390	0.45		3360	13369	957.26	3920.53	2.03
A2	CCNA_01940	ABC transporter-associated protein SufB	sufB	1470	0.49	essential	6758	39495	1925.36	11582.1	2.59		functional
A2	CCNA_R0151	small non-coding RNA		86	0.52		32	20	9.12	5.87	-0.64
A2	CCNA_01941	cysteine desulfhydrase/Selenocysteine lyase		1140	0.65	essential	3788	26873	1079.2	7880.65	2.87		functional
A2	CCNA_01942	Rrf2 family protein		477	0.53		1602	3264	456.41	957.18	1.07
A5	CCNA_03510	threonine synthase		1398	0.63	essential	5444	7097	1334.31	1971.39	0.56		faulty
A5	CCNA_03527	glutamate-cysteine ligase family 2		1362	0.57	essential	7579	13032	1857.6	3620	0.96		faulty
A5	CCNA_03547	peptidoglycan-specific endopeptidase, M23 family		1056	0.64	semi-essential	2267	1670	555.64	463.89	-0.26		faulty
A5	CCNA_03548	carboxy-terminal processing protease precursor		1395	0.62		6670	12215	1634.8	3393.06	1.05
A5	CCNA_03558	ATP synthase epsilon chain		261	0.56	essential	15478	6459	3793.63	1794.17	-1.08		functional
A5	CCNA_03559	hypothetical protein		252	0.49		24098	13395	5906.37	3720.83	-0.67
A5	CCNA_03560	ATP synthase beta chain	atpD	1620	0.6	essential	95253	37136	23346.3	10315.6	-1.18		functional
A5	CCNA_R0194	small non-coding RNA		276	0.51		350	3561	85.78	989.17	3.53
A5	CCNA_03561	ATP synthase gamma chain		876	0.59	essential	45154	16155	11067.2	4487.5	-1.3		faulty
A5	CCNA_03562	ATP synthase alpha chain	atpA	1533	0.56	essential	71346	22997	17486.8	6388.06	-1.45		faulty
A5	CCNA_03563	ATP synthase delta chain		555	0.59	essential	10787	7190	2643.87	1997.22	-0.4		faulty
A5	CCNA_03702	SSU ribosomal protein S1P		1710	0.55	essential	114625	14198	28094.4	3943.89	-2.83		faulty
A5	CCNA_03703	cytidylate kinase		642	0.65	essential	4385	2348	1074.75	652.22	-0.72		functional
A5	CCNA_03714	ABC transporter ATP-binding protein		759	0.61	essential	10827	3734	2653.68	1037.22	-1.36		functional
A5	CCNA_03715	OstA-like protein		561	0.6	essential	11527	4864	2825.24	1351.11	-1.06		functional
A5	CCNA_03716	LptC-related lipopolysaccharide assembly protein		663	0.61	semi-essential	9716	3686	2381.37	1023.89	-1.22		functional
A5	CCNA_03717	ribonuclease D		618	0.5	essential	13333	3575	3267.89	993.06	-1.72		functional
A5	CCNA_03766	16S rRNA processing protein RimM		582	0.6	essential	5504	8445	1349.02	2345.83	0.8		faulty
A5	CCNA_03767	SSU ribosomal protein S16P		498	0.57	essential	19027	61939	4663.48	17205.3	1.88		faulty
A5	CCNA_03768	signal recognition particle GTPase, SRP	srp	1527	0.63	essential	16775	35587	4111.52	9885.28	1.27		functional
A5	CCNA_03780	conserved hypothetical secreted protein		735	0.62	essential	3334	2711	817.16	753.06	-0.12		faulty
A5	CCNA_03834	tetratricopeptide repeat family protein		1791	0.67		2557	8278	626.72	2299.44	1.88
A5	CCNA_03835	3-oxoacyl-(acyl-carrier-protein) synthase		1212	0.58	essential	14635	3170	3587.01	880.56	-2.03		functional
A5	CCNA_03861	pyridoxal 5'-phosphate dependent enzyme class III		654	0.5		1203	1586	294.85	440.56	0.58
A5	CCNA_03862	thiamine monophosphate synthase TenI		621	0.53	essential	991	3625	242.89	1006.94	2.05		functional
ARNAP	CCNA_00536	DNA-directed RNA polymerase beta chain		4071	0.57	essential	124097	315078	29199.3	66054.1	1.18		functional
ARNAP	CCNA_00537	DNA-directed RNA polymerase beta' chain		4191	0.57	essential	135618	1073414	31910.1	225034	2.82		functional
ARNAP	CCNA_R0109	small non-coding RNA		415	0.57		257	2075	60.47	435.01	2.85
ARNAP	CCNA_01328	SSU ribosomal protein S13P	rpsM	369	0.41	essential	59325	45820	13958.8	9605.87	-0.54		faulty
ARNAP	CCNA_01329	SSU ribosomal protein S11P	rpsK	390	0.52	essential	74818	51038	17604.2	10699.8	-0.72		faulty
ARNAP	CCNA_01621	DNA-directed RNA polymerase omega chain		360	0.57		15143	28752	3563.06	6027.67	0.76
ARNAP	CCNA_02328	cell cycle regulatory protein GcrA	gcrA	522	0.67	essential	3441	30377	809.65	6368.34	2.98		functional
ARNAP	CCNA_03142	RNA polymerase sigma factor rpoD	rpoD	1959	0.54	essential	19445	98117	4575.29	20569.6	2.17		functional

## Sheet: Sheet_2
Part	Locus tag	Annotation	Allele	Length	Fraction recoded	Essentiality	Natural RCPG	Synthetic RCPG	Corrected natural RCPG	Corrected synthetic RCPG	LOG2FC		Functionality	Rewritten LOG2FC
A0	CCNA_00007	SSU ribosomal protein S20P		276	0.66	essential	13894	4880	3339.9	1301.33	-1.36		faulty	-2.08
A0	CCNA_00034	SSU ribosomal protein S15P		270	0.64	essential	62027	12857	14910.3	3428.53	-2.12		faulty	-4.94
A0	CCNA_00764	electron transfer flavoprotein beta subunit		747	0.51	essential	15410	17721	3704.33	4725.6	0.35		faulty	-1.92
A2	CCNA_01749	acyl carrier protein		237	0.48	essential	18213	6940	5188.89	2035.19	-1.35		functional	-2.19
A2	CCNA_01819	RNA-binding protein, Hfq family		249	0.42		12160	994	3464.39	291.5	-3.57			-2.7
A5	CCNA_03558	ATP synthase epsilon chain		261	0.56	essential	15478	6459	3793.63	1794.17	-1.08		functional	-2.12
A5	CCNA_03559	hypothetical protein		252	0.49		24098	13395	5906.37	3720.83	-0.67			-2.42
A5	CCNA_03560	ATP synthase beta chain	atpD	1620	0.6	essential	95253	37136	23346.3	10315.6	-1.18		functional	-2.92
A5	CCNA_03561	ATP synthase gamma chain		876	0.59	essential	45154	16155	11067.2	4487.5	-1.3		faulty	-2.78
A5	CCNA_03766	16S rRNA processing protein RimM		582	0.6	essential	5504	8445	1349.02	2345.83	0.8		faulty	-2.76
A5	CCNA_03767	SSU ribosomal protein S16P		498	0.57	essential	19027	61939	4663.48	17205.3	1.88		faulty	-2.89
A5	CCNA_03780	conserved hypothetical secreted protein		735	0.62	essential	3334	2711	817.16	753.06	-0.12		faulty	-2.39
