# Supplementary material for: The transcriptional landscape of a rewritten bacterial genome reveals control elements and genome design principles
Source: Nat Commun. 2021 May 24;12:3053. doi: 10.1038/s41467-021-23362-y (PMC8144410; doi:10.1038/s41467-021-23362-y)
Supplement: Supplementary file 7 — Supplementary Data 4 [file 41467_2021_23362_MOESM7_ESM.xlsx]

## Sheet: gBlock_Table
Name	Description	Sequence	Remark
gBlock_CCNA_00197	The gBlock contains the promoter of CCNA_00198 fused to the 100 bp upstream of the translation start site of CCNA_00197 and includes the first 12 bp of CCNA_00197.	AGGCTACTCGAGCCCTTGgcgccgcgcagggcttcgactctggagcgtccagccgctaaacagcggccatgcgtgaagaaacgacccgcgagcggcgcccggatctctgggaggcccacctcgccaatcaacaggcaaaaggcgacccgaaaccgggtaagcccaaggagacatgatcatggcgatcaacatcatcCAAAGCTTGCCAC
gBlock_CETH_00197	The gBlock contains the promoter of CCNA_00198 fused to the 100 bp upstream of the translation start site of CETH_00197 and includes the first 12 bp of CETH_00197.	AGGCTACTCGAGCCCTTGgcgccgcgcagggcttcgactctggagcgtccagccgctaaacagcggccatgcgtgaagaaaccacgcgcgaacgtcgtccggatctgtgggaggcccatcttgccaatcaacaagctaaaggagatccaaaaccgggtaaacccaaggaaacatgatcatggcgatcaacatcatcCAAAGCTTGCCAC
TLR_CETH_00197_REP	The gBlock contains the promoter region of CCNA_00198 fused to the 100 bp upstream of the translation start site of CETH_00197 with the native (CCNA_00198) SD site and the first 12 bp of CETH_00197.	AGGCTACTCGAGCCCTTGgcgccgcgcagggcttcgactctggagcgtccagccgctaaacagcggccatgcgtgaagaaaccacgcgcgaacgtcgtccggatctgtgggaggcccatcttgccaatcaacaagctaaaggagatccaaaaccgggtaaacccaaggaGacatgatcatggcgatcaacatcatcCAAAGCTTGCCAC
gBlock_trmD	This gBlock was used for the construction of pBVMSC-4-2 with the native promoter CCNA_00198 followed by the complete sequence of CCNA_00198 up to and including the first 12 bp of CCNA_00197.	AGGCTACTCGAGCCCTTGgcgccgcgcagggcttcgactctggagcgtccagccgctaaacagcggccatgccgttcaccgccaccgtcctgaccatgttccccgaggccttccccggcccgctcggcgtctcgatgatcgggaccgcctggaaggagcaggacctgtggcgtttggaaacactggacGTGGCAAGCTTTG	The gBlock was amplified with primers agggaacaaaagctgggtaccccttggcgccgcgca and aggcgcgaatgtccagtgtttccaaacgccacaggtcc
gBlock_synthetic_trmD	This gBlock was used for the construction of pBVMSC-4-2 with the native promoter CCNA_00198 followed by the complete sequence of CETH_00198 up to and including the first 12 bp of CETH_00197.	AGGGAACAAAAGCTGGGTACCCCTTGgcgccgcgcagggcttcgactctggagcgtccagccgctaaacagcggccatgccgttcaccgccaccgttctgaccatgttcccggaggcctttccgggtcccctgggtgtttcgatgattgggactgcttggaaagaacaagatctttggcgtctcgaaacactggacattcgcgcct
gBlock_consmot_rib	This gBlock contains the annotated promoter of CETH_00899 and the first 183 bp of the CDS of CETH_03007, followed by a sequence containing the motif GGC GGC NNN GGC GGC.	CGAGGTCGACGGTATCGATACGGCGCCACATTCCCTTTGGCGGGGAAAGGCTTTAGAGAGATCGCCCGTCCCTCTCAGCCGTGCGAAACTCCCCATGacccagtatcgcatcacgttcgaggggccggttattctgggtgcaggcctggcgggccttacggcggccctgtccgccaccaccggcgctgctaaaaccgccctcgttctgtcgcctacacctctagcctctgggtgttcctcggcgtgggcccaaggcggcatggccgccgctctctcgacggccgtcattctagcgacgggtggggtgggtgggctgtatgcagtcactacgacgcctTGCAGCCCGGGGGATCCCGTCGTTT
gBlock_consmot_rib_repaired	This gBlock contains the annotated promoter of CETH_00899 and the first 183 bp of the CDS of CETH_03007, followed by a sequence containing the motif GGT GGG NNN GGT GGG.	CGAGGTCGACGGTATCGATACGGCGCCACATTCCCTTTGGCGGGGAAAGGCTTTAGAGAGATCGCCCGTCCCTCTCAGCCGTGCGAAACTCCCCATGacccagtatcgcatcacgttcgaggggccggttattctgggtgcaggcctggcgggccttacggcggccctgtccgccaccaccggcgctgctaaaaccgccctcgttctgtcgcctacacctctagcctctgggtgttcctcggcgtgggcccaaggcggcatggccgccgctctctcgacggccgtcattctagcgacgggcggcgtgggcggcctgtatgcagtcactacgacgcctTGCAGCCCGGGGGATCCCGTCGTTT
