# Supplementary material for: The transcriptional landscape of a rewritten bacterial genome reveals control elements and genome design principles
Source: Nat Commun. 2021 May 24;12:3053. doi: 10.1038/s41467-021-23362-y (PMC8144410; doi:10.1038/s41467-021-23362-y)
Supplement: Supplementary file 8 — Supplementary Data 5 [file 41467_2021_23362_MOESM8_ESM.xlsx]

## Sheet: Strain_Table
Strain	Relevant genotype; name used in text	Source
BC1849	Caulobacter crescentus NA1000 ∆recA	Lucy Shapiro
BC2715	Escherichia coli DH10B	Lorow and Jesse, 1990
BC3165	Caulobacter crescentus NA1000 pMR10::seg31	Venetz et al., 2019
BC3168	Caulobacter crescentus NA1000 pMR10::seg7	Venetz et al., 2019
BC3170	Caulobacter crescentus NA1000 pMR10::seg11	Venetz et al., 2019
BC3181	Caulobacter crescentus NA1000 pMR10	Venetz et al., 2019
BC3444	Caulobacter crescentus NA1000 ∆recA pMR10::seg9,10	Venetz et al., 2019
BC3578	Caulobacter crescentus NA1000 ∆recA pMR10::seg28	Venetz et al., 2019
BC3580	Caulobacter crescentus NA1000 ∆recA pMR10::seg32	Venetz et al., 2019
BC3768	Caulobacter crescentus NA1000 ∆recA pMR10Y::seg5	Venetz et al., 2019
BC3771	Caulobacter crescentus NA1000 ∆recA pMR10Y::seg13	Venetz et al., 2019
BC3773	Caulobacter crescentus NA1000 ∆recA pMR10Y::seg26	Venetz et al., 2019
BC3775	Caulobacter crescentus NA1000 ∆recA pMR10Y::seg34	Venetz et al., 2019
BC3840	Caulobacter crescentus NA1000 ∆recA pMR10Y::seg3	Venetz et al., 2019
BC3842	Caulobacter crescentus NA1000 ∆recA pMR10Y::seg15	Venetz et al., 2019
BC3843	Caulobacter crescentus NA1000 ∆recA pMR10Y::seg16	Venetz et al., 2019
BC3847	Caulobacter crescentus NA1000 ∆recA pMR10Y::seg23	Venetz et al., 2019
BC3849	Caulobacter crescentus NA1000 ∆recA pMR10Y::seg37	Venetz et al., 2019
BC3871	Caulobacter crescentus NA1000 ∆recA pMR10Y::seg2	Venetz et al., 2019
BC3874	Caulobacter crescentus NA1000 ∆recA pMR10Y::seg12	Venetz et al., 2019
BC3875	Caulobacter crescentus NA1000 ∆recA pMR10Y::seg27	Venetz et al., 2019
BC3880	Caulobacter crescentus NA1000 ∆recA pMR10Y::seg36	Venetz et al., 2019
BC3905	Caulobacter crescentus NA1000 ∆recA pMR10Y::seg1	Venetz et al., 2019
BC3906	Caulobacter crescentus NA1000 ∆recA pMR10Y::seg17	Venetz et al., 2019
BC3907	Caulobacter crescentus NA1000 ∆recA pMR10Y::seg31	Venetz et al., 2019
BC3909	Caulobacter crescentus NA1000 ∆recA pMR10Y::seg38	Venetz et al., 2019
BC3938	Escherichia coli DH10B pMR10Y_ETH::seg29,30	Venetz et al., 2019
BC3943	Escherichia coli DH10B pMR10Y_ETH::seg33,34	Venetz et al., 2019
BC3951	Caulobacter crescentus NA1000 pMR10Y::seg16	Venetz et al., 2019
BC3952	Caulobacter crescentus NA1000 pMR10Y::seg35	Venetz et al., 2019
BC3955	Caulobacter crescentus NA1000 pMR10Y::seg24	Venetz et al., 2019
BC4128	Escherichia coli S17-1 pMR10Y::seg8,9	Venetz et al., 2019
BC4167	Caulobacter crescentus NA1000 pMR10YETH::seg4	Venetz et al., 2019
BC4168	Caulobacter crescentus NA1000 pMR10YETH::seg4	Venetz et al., 2019
BC4170	Caulobacter crescentus NA1000 pMR10YETH::seg22	Venetz et al., 2019
BC4171	Caulobacter crescentus NA1000 pMR10YETH::seg25	Venetz et al., 2019
BC4186	Caulobacter crescentus NA1000 pMR10YETH::seg14	Venetz et al., 2019
BC4187	Caulobacter crescentus NA1000 pMR10YETH::seg18	Venetz et al., 2019
BC4190	Caulobacter crescentus NA1000 pMR10Y::seg19	Venetz et al., 2019
BC4191	Caulobacter crescentus NA1000 pMR10Y::seg25	Venetz et al., 2019
BC4258	Caulobacter crescentus NA1000 pMR10YETH::seg6	Venetz et al., 2019
BC4259	Caulobacter crescentus NA1000 pMR10YETH::seg6	Venetz et al., 2019
BC4260	Caulobacter crescentus NA1000 pMR10YETH::seg21	Venetz et al., 2019
BC4261	Caulobacter crescentus NA1000 pMR10YETH::seg21	Venetz et al., 2019
BC4165	Caulobacter crescentus NA1000 ∆recA pMR10Y_ETH::seg33,34	This work
BC4200	Caulobacter crescentus NA1000 ∆recA pMR10Y_ETH::seg8,9	This work
BC4221	Caulobacter crescentus NA1000 ∆recA pMR10Y_ETH	This work
BC4257	Caulobacter crescentus NA1000 ∆recA pMR10(Y_ETH)::seg29,30	This work
BC4441	Escherichia coli DH10B pPR9TT::synthetic_CCNA_03009	This work
BC4443	Escherichia coli DH10B pPR9TT::repaired_CCNA_03009	This work
BC4444	Escherichia coli DH10B pPR9TT::synthetic_CCNA_03547	This work
BC4445	Escherichia coli DH10B pPR9TT::natural_CCNA_03547	This work
BC4446	Escherichia coli DH10B pPR9TT::repaired_CCNA_03547	This work
BC4447	Escherichia coli DH10B pPR9TT::synthetic_CCNA_03562	This work
BC4448	Escherichia coli DH10B pPR9TT::natural_CCNA_03562	This work
BC4449	Escherichia coli DH10B pPR9TT::repaired_CCNA_03562	This work
BC4483	Caulobacter crescentus NA1000 ∆recA pPR9TT::synthetic_CCNA_03009	This work
BC4485	Caulobacter crescentus NA1000 ∆recA pPR9TT::repaired_CCNA_03009	This work
BC4486	Caulobacter crescentus NA1000 ∆recA pPR9TT::synthetic_CCNA_03547	This work
BC4487	Caulobacter crescentus NA1000 ∆recA pPR9TT::natural_CCNA_03547	This work
BC4488	Caulobacter crescentus NA1000 ∆recA pPR9TT::repaired_CCNA_03547	This work
BC4489	Caulobacter crescentus NA1000 ∆recA pPR9TT::synthetic_CCNA_03562	This work
BC4490	Caulobacter crescentus NA1000 ∆recA pPR9TT::natural_CCNA_03562	This work
BC4491	Caulobacter crescentus NA1000 ∆recA pPR9TT::repaired_CCNA_03562	This work
BC4499	Caulobacter crescentus NA1000 ∆recA pPR9TT	This work
BC4520	Escherichia coli DH10B pPR9TT::natural_CCNA_03009	This work
BC4526	Caulobacter crescentus NA1000 ∆recA::pPR9TT natural_CCNA_03009	This work
BC4562	Escherichia coli DH10B pPR9TT::CCNA_00198_CCNA_00197	This work
BC4563	Escherichia coli DH10B pPR9TT::CETH_00198_CETH_00197	This work
BC4614	Caulobacter crescentus NA1000 ∆recA pPR9TT::CCNA_00198_CCNA_00197	This work
BC4615	Caulobacter crescentus NA1000 ∆recA pPR9TT::CETH_00198_CETH_00197	This work
BC4662	Escherichia coli DH10B pPR9TT::CETH_00198_CETH_00197_repaired_RBS	This work
BC4666	Caulobacter crescentus NA1000 ∆recA pPR9TT::CETH_00198_CETH_00197_repaired_RBS	This work
BC4668	Escherichia coli DH10B pPR9TT::CCNA_00198_CDS	This work
BC4670	Caulobacter crescentus NA1000 ∆recA pPR9TT::CCNA_00198_CDS	This work
BC4749	Escherichia coli DH10B pBVMCS-4::gBlock_CCNA_00197	This work
BC4779	Escherichia coli DH10B pBVMCS-4-2::CCNA_00198_CCNA_00197	This work
BC4780	Escherichia coli DH10B pBVMCS-4-2::CETH_00198_CETH_00197	This work
BC4781	Escherichia coli DH10B pBVMCS-4-2::CCNA_00198_CCNA_00197_1_C	This work
BC4782	Escherichia coli DH10B pBVMCS-4-2::CCNA_00198_CCNA_00197_2_G	This work
BC4783	Escherichia coli DH10B pBVMCS-4-2::CCNA_00198_CCNA_00197_3_A	This work
BC4784	Escherichia coli DH10B pBVMCS-4-2::CCNA_00198_CCNA_00197_4_T	This work
BC4785	Escherichia coli DH10B pBVMCS-4-2::CCNA_00198_CCNA_00197_5_T	This work
BC4786	Escherichia coli DH10B pBVMCS-4-2::CCNA_00198_CCNA_00197_6_G	This work
BC4787	Escherichia coli DH10B pBVMCS-4-2::CCNA_00198_CCNA_00197_7_T	This work
BC4788	Escherichia coli DH10B pBVMCS-4-2::CCNA_00198_CCNA_00197_8_T	This work
BC4789	Escherichia coli DH10B pBVMCS-4-2::CCNA_00198_CCNA_00197_9_A	This work
BC4790	Escherichia coli DH10B pBVMCS-4-2::CCNA_00198_CCNA_00197_10_T	This work
BC4791	Escherichia coli DH10B pBVMCS-4-2::CCNA_00198_CCNA_00197_11_A	This work
BC4792	Escherichia coli DH10B pBVMCS-4-2::CCNA_00198_CCNA_00197_12_T	This work
BC4793	Escherichia coli DH10B pBVMCS-4-2::CCNA_00198_CCNA_00197_13_A	This work
BC4794	Escherichia coli DH10B pBVMCS-4-2::CCNA_00198_CCNA_00197_14_A	This work
BC4795	Escherichia coli DH10B pBVMCS-4-2::CCNA_00198_CCNA_00197_15_A	This work
BC4796	Escherichia coli DH10B pBVMCS-4-2::CCNA_00198_CCNA_00197_11_T_14_A	This work
BC4797	Escherichia coli DH10B pBVMCS-4-2::CCNA_00198_CCNA_00197_add_G	This work
BC4798	Caulobacter crescentus NA1000 ∆recA pBVMCS-4-2::CCNA_00198_CCNA_00197_1_C	This work
BC4799	Caulobacter crescentus NA1000 ∆recA pBVMCS-4-2::CCNA_00198_CCNA_00197_2_G	This work
BC4800	Caulobacter crescentus NA1000 ∆recA pBVMCS-4-2::CCNA_00198_CCNA_00197_3_A	This work
BC4801	Caulobacter crescentus NA1000 ∆recA pBVMCS-4-2::CCNA_00198_CCNA_00197_4_T	This work
BC4802	Caulobacter crescentus NA1000 ∆recA pBVMCS-4-2::CCNA_00198_CCNA_00197_5_T	This work
BC4803	Caulobacter crescentus NA1000 ∆recA pBVMCS-4-2::CCNA_00198_CCNA_00197_6_G	This work
BC4804	Caulobacter crescentus NA1000 ∆recA pBVMCS-4-2::CCNA_00198_CCNA_00197_7_T	This work
BC4805	Caulobacter crescentus NA1000 ∆recA pBVMCS-4-2::CCNA_00198_CCNA_00197_8_T	This work
BC4806	Caulobacter crescentus NA1000 ∆recA pBVMCS-4-2::CCNA_00198_CCNA_00197_9_A	This work
BC4807	Caulobacter crescentus NA1000 ∆recA pBVMCS-4-2::CCNA_00198_CCNA_00197_10_T	This work
BC4808	Caulobacter crescentus NA1000 ∆recA pBVMCS-4-2::CCNA_00198_CCNA_00197_11_A	This work
BC4809	Caulobacter crescentus NA1000 ∆recA pBVMCS-4-2::CCNA_00198_CCNA_00197_12_T	This work
BC4810	Caulobacter crescentus NA1000 ∆recA pBVMCS-4-2::CCNA_00198_CCNA_00197_13_A	This work
BC4811	Caulobacter crescentus NA1000 ∆recA pBVMCS-4-2::CCNA_00198_CCNA_00197_14_A	This work
BC4812	Caulobacter crescentus NA1000 ∆recA pBVMCS-4-2::CCNA_00198_CCNA_00197_15_A	This work
BC4813	Caulobacter crescentus NA1000 ∆recA pBVMCS-4-2::CCNA_00198_CCNA_00197_11_T_14_A	This work
BC4814	Caulobacter crescentus NA1000 ∆recA pBVMCS-4-2::CCNA_00198_CCNA_00197_add_G	This work
BC4815	Caulobacter crescentus NA1000 ∆recA pBVMCS-4-2::CCNA_00198_CCNA_00197	This work
BC4816	Caulobacter crescentus NA1000 ∆recA pBVMCS-4-2::CETH_00198_CETH_00197	This work
BC4500	Escherichia coli DH10B pPR9TT::prm_CETH_00899_CCNA_00899	This work
BC4501	Escherichia coli DH10B pPR9TT::prm_CETH_00899_CETH_00899	This work
BC4502	Escherichia coli DH10B pPR9TT::prm_CETH_00899_CETH_00899_short	This work
BC4503	Escherichia coli DH10B pPR9TT::prm_CETH_00899_CETH_00899_long	This work
BC4723	Escherichia coli DH10B pPR9TT::prm_CETH_00899_GGT_GGG	This work
BC4724	Escherichia coli DH10B pPR9TT::prm_CETH_00899_GGC_GGC	This work
BC4504	Caulobacter crescentus NA1000 ∆recA pPR9TT::prm_CETH_00899_CCNA_00899	This work
BC4505	Caulobacter crescentus NA1000 ∆recA pPR9TT::prm_CETH_00899_CETH_00899	This work
BC4506	Caulobacter crescentus NA1000 ∆recA pPR9TT::prm_CETH_00899_CETH_00899_short	This work
BC4507	Caulobacter crescentus NA1000 ∆recA pPR9TT::prm_CETH_00899_CETH_00899_long	This work
BC4725	Caulobacter crescentus NA1000 ∆recA pPR9TT::prm_CETH_00899_GGT_GGG	This work
BC4726	Caulobacter crescentus NA1000 ∆recA pPR9TT::prm_CETH_00899_GGC_GGC	This work
BC5076	Caulobacter crescentus NA1000 (∆recA) pMR10(Y_ETH)::segA0_∆4'236 - 23'761	This work
BC5077	Caulobacter crescentus NA1000 (∆recA) pMR10(Y_ETH)::segA0_∆10'394 - 20'088	This work
BC5083	Caulobacter crescentus NA1000 (∆recA) pMR10(Y_ETH)::segA2	This work
BC5084	Caulobacter crescentus NA1000 (∆recA) pMR10(Y_ETH)::segA2	This work
BC5066	Caulobacter crescentus NA1000 (∆recA) pMR10(Y_ETH)::segA5	This work
BC5067	Caulobacter crescentus NA1000 (∆recA) pMR10(Y_ETH)::segA5	This work
BC5069	Caulobacter crescentus NA1000 (∆recA) pMR10(Y_ETH)::segARNAP	This work
BC5070	Caulobacter crescentus NA1000 (∆recA) pMR10(Y_ETH)::segARNAP	This work
