# Supplementary material for: The transcriptional landscape of a rewritten bacterial genome reveals control elements and genome design principles
Source: Nat Commun. 2021 May 24;12:3053. doi: 10.1038/s41467-021-23362-y (PMC8144410; doi:10.1038/s41467-021-23362-y)
Supplement: Supplementary file 10 — Source Data [file 41467_2021_23362_MOESM10_ESM.xlsx]

## Sheet: Figure_4
Sample	Description		OD600	t	OD420		Miller		Mean	Standard Deviation	Standard Error Mean
BC4499	control		0.442	60	0.007		13.1976		11.9407	3.92471	2.26593
			0.442	60	0.004		7.54148
			0.442	60	0.008		15.083
BC4526	CCNA_03009		0.404	60	0.049		202.145		200.77	10.3821	5.99409
			0.404	60	0.051		210.396
			0.404	60	0.046		189.769
BC4483	CETH_03009		0.409	15	0.381		6210.27		6052.7	136.699	78.9233
			0.409	15	0.366		5965.77
			0.409	15	0.367		5982.07
BC4485	repaired CETH_03009		0.317	60	0.065		341.746		345.251	6.07098	3.50508
			0.317	60	0.065		341.746
			0.317	60	0.067		352.261
BC4487	CCNA_03547		0.442	60	0.079		297.888		299.145	2.17704	1.25691
			0.442	60	0.08		301.659
			0.442	60	0.079		297.888
BC4486	CETH_03547		0.403	5	0.488		24218.4		24764.3	601.705	347.395
			0.403	5	0.497		24665
			0.403	5	0.512		25409.4
BC4488	repaired CETH_03547		0.329	30	0.133		1347.52		1364.4	21.0908	12.1768
			0.329	30	0.134		1357.65
			0.329	30	0.137		1388.04
BC4490	CCNA_03562		0.302	30	0.171		1887.42		1869.02	31.8626	18.3959
			0.302	30	0.171		1887.42
			0.302	30	0.166		1832.23
BC4489	CETH_03562		0.294	12	0.497		14087.3		14210.1	188.728	108.962
			0.294	12	0.509		14427.4
			0.294	12	0.498		14115.6
BC4491	repaired CETH_03562		0.287	30	0.204		2369.34		2284.17	81.5769	47.0984
			0.287	30	0.19		2206.74
			0.287	30	0.196		2276.42
BC4486	CETH_03547		0.375	5	0.457		24373.3		24302.2	802.367	463.247
			0.375	5	0.47		25066.7
			0.375	5	0.44		23466.7

## Sheet: Figure_5_Supplementary_Fig._7
Sample	Description		OD600	t	OD420		Miller		Mean	Standard Deviation	Standard Error Mean
BC4810	13_A		0.249	8	0.615		15436.7		14842.7	514.609	297.11
			0.249	8	0.58		14558.2
			0.249	8	0.579		14533.1
BC4812	15_A		0.246	8	0.242		6148.37		6148.37	127.033	73.3423
			0.246	8	0.237		6021.34
			0.246	8	0.247		6275.41
BC4811	14_A		0.239	10	0.459		9602.51		9818.69	273.037	157.638
			0.239	10	0.484		10125.5
			0.239	10	0.465		9728.03
BC4802	5_T		0.185	10	0.345		9324.32		9630.63	359.91	207.794
			0.185	10	0.371		10027
			0.185	10	0.353		9540.54
BC4800	3_A		0.193	10	0.472		12228		12150.3	157.585	90.9815
			0.193	10	0.473		12253.9
			0.193	10	0.462		11968.9
BC4815	WT		0.179	10	0.41		11452.5		11359.4	98.0973	56.6365
			0.179	10	0.407		11368.7
			0.179	10	0.403		11257
BC4799	2_G		0.165	10	0.671		20333.3		20545.5	341.498	197.164
			0.165	10	0.691		20939.4
			0.165	10	0.672		20363.6
BC4813	11_T_14_A		0.224	10	0.419		9352.68		9605.65	297.247	171.616
			0.224	10	0.445		9933.04
			0.224	10	0.427		9531.25
BC4803	6_G		0.491	6	0.695		11795.7		11778.7	94.497	54.5579
			0.491	6	0.688		11676.8
			0.491	6	0.699		11863.5
BC4807	10_T		0.416	6	1.159		23217.1		23384.1	144.915	83.667
			0.416	6	1.171		23457.5
			0.416	6	1.172		23477.6
BC4808	11_A		0.383	18	0.315		2284.6		2342.62	50.7688	29.3114
			0.383	18	0.328		2378.88
			0.383	18	0.326		2364.37
BC4804	7_T		0.343	7	0.565		11765.9		11252.3	520.755	300.658
			0.343	7	0.515		10724.7
			0.343	7	0.541		11266.1
BC4805	8_T		0.121	12	0.319		10984.8		10961.9	207.566	119.838
			0.121	12	0.312		10743.8
			0.121	12	0.324		11157
BC4809	12_T		0.064	12	0.156		10156.2		9917.53	413.467	238.715
			0.064	12	0.156		10156.2
			0.064	12	0.145		9440.1
BC4814	add_G		0.158	12	0.453		11946.2		11875.9	121.804	70.3235
			0.158	12	0.453		11946.2
			0.158	12	0.445		11735.2
BC4798	1_C		0.554	5	0.622		11227.4		12334.5	969.59	559.793
			0.554	5	0.706		12743.7
			0.554	5	0.722		13032.5
BC4801	4_T		0.431	5	0.529		12273.8		12312.5	177.207	102.311
			0.431	5	0.539		12505.8
			0.431	5	0.524		12157.8
BC4806	9_A		0.163	17	0.303		5467.34		5539.52	295.393	170.545
			0.163	17	0.325		5864.31
			0.163	17	0.293		5286.9
BC4806	9_A		0.27	12	0.464		7160.49		7098.77	343.689	198.429
			0.27	12	0.436		6728.4
			0.27	12	0.48		7407.41
BC4810	13_A		0.3	8	0.573		11937.5		12256.9	387.149	223.521
			0.3	8	0.583		12145.8
			0.3	8	0.609		12687.5
BC4816	synthetic		0.156	85	0.06		226.244		226.244	3.48093e-14	2.00972e-14
			0.156	85	0.06		226.244
			0.156	85	0.06		226.244
BC4805	8_T		0.598	5	0.631		10551.8		10484.9	355.916	205.488
			0.598	5	0.604		10100.3
			0.598	5	0.646		10802.7
BC4806	9_A		0.506	9	0.531		5830.04		5914.21	109.976	63.4949
			0.506	9	0.535		5873.96
			0.506	9	0.55		6038.65
BC4807	10_T		0.541	3	0.773		23813.9		26340.1	2201.58	1271.08
			0.541	3	0.888		27356.7
			0.541	3	0.904		27849.7
BC4809	12_T		0.29	9	0.488		9348.66		9022.99	289.899	167.373
			0.29	9	0.459		8793.1
			0.29	9	0.466		8927.2

## Sheet: Supplementary_Notes
Sample	Description		OD600	t	OD420		Miller		Mean	Standard Deviation	Standard Error Mean
BC4499	control		0.637	35	0.005		11.2133		12.3346	1.5858	1.12133
			0.637	35	0.006		13.4559
BC4504	natural		0.513	15	0.707		4593.89		4496.43	137.838	97.4659
			0.513	15	0.677		4398.96
BC4505	synthetic		0.309	18	0.45		4045.31		4022.83	31.7829	22.4739
			0.309	18	0.445		4000.36
BC4506 "1"	synthetic short		0.21	14	0.235		3996.6		4084.34	94.5191	66.8351
			0.21	14	0.236		4013.61
BC4506 "2"			0.386	14	0.447		4135.83
			0.386	14	0.453		4191.34
BC4507	synthetic long		0.462	15	0.502		3621.93		3618.33	5.10178	3.6075
			0.462	15	0.501		3614.72
BC4725	consmot_rib		0.675	60	0.154		190.123		188.272	2.61891	1.85185
			0.675	60	0.151		186.42
BC4726	consmot_rib_repaired		0.805	60	0.232		240.166		237.06	4.39197	3.10559
			0.805	60	0.226		233.954

## Sheet: Supplementary_Fig._1
This image is the raw, gel-like .bmp output of a BioAnalyzer analysis. The ladder and all samples displayed in Supplementary Fig. 1 b (Sample 1 and Sample 5) have been labeled.

## Sheet: Supplementary_Fig._6
Sample	Description		OD600	t	OD420		Miller		Mean	Standard Deviation	Standard Error Mean
BC4499	control		0.442	60	0.007		13.1976		11.9407	3.92471	2.26593
			0.442	60	0.004		7.54148
			0.442	60	0.008		15.083
BC4614	gBlock_CCNA_00197		0.244	30	0.179		1222.68		1231.79	21.9573	12.6771
			0.244	30	0.184		1256.83
			0.244	30	0.178		1215.85
BC4615	gBlock_CETH_00197		0.368	60	0.088		199.275		202.295	5.22962	3.01932
			0.368	60	0.092		208.333
			0.368	60	0.088		199.275
BC4670	hyprom_rplS		0.358	60	0.102		237.43		235.102	6.15864	3.55569
			0.358	60	0.103		239.758
			0.358	60	0.098		228.119
BC4666	RBS		0.388	60	0.185		397.337		392.325	4.47093	2.58129
			0.388	60	0.182		390.893
			0.388	60	0.181		388.746
